# Supplementary material for: Poly[(μ4-decanedio­ato)cobalt(II)]
Source: Acta Crystallogr Sect E Struct Rep Online. 2014 Apr 2;70(Pt 5):m159. doi: 10.1107/S1600536814006011 (PMC4011297; doi:10.1107/S1600536814006011)
Supplement: Supplementary file 1 [file e-70-0m159-sup1.cif]

##############################################################################
#                                                                            #
# This CIF contains the data in a paper accepted for publication in          #
# Acta Crystallographica Section E. It conforms to the requirements of       #
# Notes for Authors for Acta Crystallographica Section E, and has been       #
# peer reviewed under the auspices of the IUCr Commission on Journals.       #
#                                                                            #
# Full details of the Crystallographic Information File format               #
# are given in the paper "The Crystallographic Information File (CIF):       #
# a New Standard Archive File for Crystallography" by S. R. Hall, F. H.      #
# Allen and I. D. Brown [Acta Cryst. (1991), A47, 655-685].                  #
#                                                                            #
# The current version of the core CIF dictionary is obtainable from          #
# ftp://ftp.iucr.org/pub/cif_core.dic.                                       #
#                                                                            #
# Software is freely available for graphical display of the structure(s)     #
# in this CIF. For information consult the CIF software page                 #
# http://www.iucr.org/resources/cif/software.                                #
#                                                                            #
# This file may be used for bona fide research purposes within the           #
# scientific community so long as proper attribution is given to the journal # 
# article from which it was obtained.                                        #
#                                                                            #
##############################################################################
data_I
_audit_creation_method     SHELXL-97
_database_code_depnum_ccdc_archive     'CCDC 992380'
_chemical_name_systematic
;
Poly[(\m~4~-decanedioato)cobalt(II)]
;
_chemical_name_common     'cobalt(II) sebacate'
_chemical_formula_moiety     'C10 H16 Co O4'
_chemical_formula_sum     'C10 H16 Co O4'
_chemical_formula_iupac     '[Co (C10 H16 O4)]'
_chemical_formula_weight     259.16
_chemical_melting_point     ?
_symmetry_cell_setting     monoclinic
_symmetry_space_group_name_H-M     'I 2/a'
_symmetry_space_group_name_Hall     '-I 2ya'
loop_
    _symmetry_equiv_pos_site_id
    _symmetry_equiv_pos_as_xyz
    1 x,y,z
    2 1/2-x,y,-z
    3 -x,-y,-z
    4 1/2+x,-y,z
    5 1/2+x,1/2+y,1/2+z
    6 -x,1/2+y,1/2-z
    7 1/2-x,1/2-y,1/2-z
    8 x,1/2-y,1/2+z
_cell_length_a     9.2760(10)
_cell_length_b     4.7640(10)
_cell_length_c     50.154(3)
_cell_angle_alpha     90.00
_cell_angle_beta     95.02(2)
_cell_angle_gamma     90.00
_cell_volume     2207.9(5)
_cell_formula_units_Z     8
_cell_measurement_reflns_used     98
_cell_measurement_theta_min     2.20
_cell_measurement_theta_max     27.50
_cell_measurement_temperature     295.0(10)
_exptl_crystal_description     prismatic
_exptl_crystal_colour     pink
_exptl_crystal_size_max     0.28
_exptl_crystal_size_mid     0.21
_exptl_crystal_size_min     0.17
_exptl_crystal_density_diffrn     1.559
_exptl_crystal_density_meas     ?
_exptl_crystal_density_method     'not measured'
_exptl_crystal_F_000     1080
_exptl_absorpt_coefficient_mu     1.545
_exptl_absorpt_correction_type     multi-scan
_exptl_absorpt_process_details     '(SADABS; Sheldrick, 2004)'
_exptl_absorpt_correction_T_min     0.6607
_exptl_absorpt_correction_T_max     0.7461
_exptl_special_details     ?
_diffrn_ambient_temperature     295.0(10)
_diffrn_radiation_type     MoK\a
_diffrn_radiation_wavelength     0.71073
_diffrn_radiation_source     'fine-focus sealed tube'
_diffrn_radiation_monochromator     graphite
_diffrn_measurement_device_type     'Bruker APEXII CCD'
_diffrn_measurement_method     '\f and \w scans'
_diffrn_detector_area_resol_mean     ?
_diffrn_reflns_number     32758
_diffrn_reflns_av_R_equivalents     0.0440
_diffrn_reflns_av_sigmaI/netI     0.0208
_diffrn_reflns_theta_min     0.82
_diffrn_reflns_theta_max     27.50
_diffrn_reflns_theta_full     27.50
_diffrn_measured_fraction_theta_max     0.978
_diffrn_measured_fraction_theta_full     0.978
_diffrn_reflns_limit_h_min     -12
_diffrn_reflns_limit_h_max     12
_diffrn_reflns_limit_k_min     -6
_diffrn_reflns_limit_k_max     6
_diffrn_reflns_limit_l_min     -65
_diffrn_reflns_limit_l_max     65
_diffrn_standards_number     0
_diffrn_standards_interval_count     .
_diffrn_standards_interval_time     .
_diffrn_standards_decay_%     ?
_refine_special_details
;
Refinement of <i>F</i>^2^ against ALL reflections. The weighted <i>R</i>-factor
<i>wR</i> and goodness of fit <i>S</i> are based on <i>F</i>^2^, conventional
<i>R</i>-factors <i>R</i> are based on <i>F</i>, with <i>F</i> set to zero for
negative <i>F</i>^2^. The threshold expression of <i>F</i>^2^ >
2\s(<i>F</i>^2^) is used only for calculating <i>R</i>-factors(gt) <i>etc</i>.
and is not relevant to the choice of reflections for refinement.
<i>R</i>-factors based on <i>F</i>^2^ are statistically about twice as large
as those based on <i>F</i>, and <i>R</i>- factors based on ALL data will be
even larger. Structure has been solved and refined in the centrosymmetric
monoclinic <i>C</i>2/<i>c</i> space group.
Refining the structure in the non standard I2/a space group leads to identical
<i>R</i> value results, but at a value of G.o.f. (1.014) significantly closer
to the ideal value of 1, for this reason we prefer the non-standard space
group.
;
_reflns_number_total     2477
_reflns_number_gt     2175
_reflns_threshold_expression     I>2\s(I)
_refine_ls_structure_factor_coef     Fsqd
_refine_ls_matrix_type     full
_refine_ls_R_factor_all     0.0564
_refine_ls_R_factor_gt     0.0466
_refine_ls_wR_factor_gt     0.1459
_refine_ls_wR_factor_ref     0.1573
_refine_ls_goodness_of_fit_ref     1.014
_refine_ls_restrained_S_all     1.014
_refine_ls_number_reflns     2477
_refine_ls_number_parameters     136
_refine_ls_number_restraints     0
_refine_ls_hydrogen_treatment     constr
_refine_ls_weighting_scheme     calc
_refine_ls_weighting_details
        'calc w=1/[\s^2^(Fo^2^)+(0.0975P)^2^+11.5316P] where P=(Fo^2^+2Fc^2^)/3'
_atom_sites_solution_hydrogens     geom
_atom_sites_solution_primary     direct
_atom_sites_solution_secondary     difmap
_refine_ls_shift/su_max     0.005
_refine_ls_shift/su_mean     0.001
_refine_diff_density_max     0.590
_refine_diff_density_min     -1.131
loop_
    _atom_type_symbol
    _atom_type_description
    _atom_type_scat_dispersion_real
    _atom_type_scat_dispersion_imag
    _atom_type_scat_source
    'C' 'C' 0.0033 0.0016
                         'International Tables Vol C Tables 4.2.6.8 and 6.1.1.4'
    'H' 'H' 0.0000 0.0000
                         'International Tables Vol C Tables 4.2.6.8 and 6.1.1.4'
    'O' 'O' 0.0106 0.0060
                         'International Tables Vol C Tables 4.2.6.8 and 6.1.1.4'
    'Co' 'Co' 0.3494 0.9721
                         'International Tables Vol C Tables 4.2.6.8 and 6.1.1.4'
_computing_data_collection     'APEX2 (Bruker, 2009)'
_computing_cell_refinement     'SAINT (Bruker, 2009)'
_computing_data_reduction     'SAINT (Bruker, 2009)'
_computing_structure_solution     'SHELXS97 (Sheldrick, 2008)'
_computing_structure_refinement     'SHELXL97 (Sheldrick, 2008)'
_computing_molecular_graphics     'SHELXTL (Sheldrick, 2008)'
_computing_publication_material     'SHELXTL (Sheldrick, 2008)'
loop_
    _atom_site_type_symbol
    _atom_site_label
    _atom_site_fract_x
    _atom_site_fract_y
    _atom_site_fract_z
    _atom_site_U_iso_or_equiv
    _atom_site_thermal_displace_type
    _atom_site_calc_flag
    _atom_site_refinement_flags
    _atom_site_occupancy
    _atom_site_disorder_assembly
    _atom_site_disorder_group
    Co Co1 0.47978(6) 0.46111(10) 0.123530(10)
                                             0.0250(2) Uani d . 1.000 . .
    O O1 0.6900(3) 0.4833(6) 0.13284(6) 0.0309(8) Uani d . 1.000 . .
    O O2 0.4577(4) 0.0653(6) 0.11391(6) 0.0366(9) Uani d . 1.000 . .
    O O3 0.8963(3) 0.3988(7) 0.15584(6) 0.0323(8) Uani d . 1.000 . .
    O O4 0.4116(3) -0.3222(6) 0.09159(6) 0.0325(8) Uani d . 1.000 . .
    C C1 0.7614(4) 0.3735(8) 0.15271(7) 0.0257(10) Uani d . 1.000 . .
    C C2 0.6850(4) 0.2035(10) 0.17252(8) 0.0354(11) Uani d . 1.000 . .
    C C3 0.7826(5) 0.0818(10) 0.19561(9) 0.0376(14) Uani d . 1.000 . .
    C C4 0.6969(5) -0.0629(11) 0.21590(10) 0.0405(14) Uani d . 1.000 . .
    C C5 0.7919(5) -0.1789(11) 0.23957(9) 0.0418(14) Uani d . 1.000 . .
    C C6 0.0421(5) -0.0875(10) 0.01058(9) 0.0363(12) Uani d . 1.000 . .
    C C7 0.1253(5) 0.0870(9) 0.03230(8) 0.0354(12) Uani d . 1.000 . .
    C C8 0.2129(4) -0.0888(9) 0.05305(8) 0.0331(11) Uani d . 1.000 . .
    C C9 0.2964(5) 0.0920(9) 0.07393(8) 0.0323(12) Uani d . 1.000 . .
    C C10 0.3946(4) -0.0612(7) 0.09434(8) 0.0246(10) Uani d . 1.000 . .
    H H2A 0.63420 0.05040 0.16300 0.0430 Uiso c R 1.000 . .
    H H2B 0.61290 0.32160 0.17980 0.0430 Uiso c R 1.000 . .
    H H3A 0.84870 -0.05180 0.18860 0.0450 Uiso c R 1.000 . .
    H H3B 0.83970 0.23150 0.20440 0.0450 Uiso c R 1.000 . .
    H H4A 0.64190 -0.21550 0.20720 0.0490 Uiso c R 1.000 . .
    H H4B 0.62870 0.06970 0.22240 0.0490 Uiso c R 1.000 . .
    H H5A 0.85920 -0.31300 0.23300 0.0510 Uiso c R 1.000 . .
    H H5B 0.84820 -0.02640 0.24800 0.0510 Uiso c R 1.000 . .
    H H6A 0.10990 -0.20510 0.00200 0.0440 Uiso c R 1.000 . .
    H H6B -0.02450 -0.21000 0.01890 0.0440 Uiso c R 1.000 . .
    H H7A 0.19000 0.21330 0.02400 0.0420 Uiso c R 1.000 . .
    H H7B 0.05720 0.20070 0.04120 0.0420 Uiso c R 1.000 . .
    H H8A 0.28010 -0.20510 0.04420 0.0400 Uiso c R 1.000 . .
    H H8B 0.14830 -0.21190 0.06180 0.0400 Uiso c R 1.000 . .
    H H9A 0.35410 0.22490 0.06480 0.0390 Uiso c R 1.000 . .
    H H9B 0.22750 0.19920 0.08330 0.0390 Uiso c R 1.000 . .
loop_
    _atom_site_aniso_label
    _atom_site_aniso_U_11
    _atom_site_aniso_U_22
    _atom_site_aniso_U_33
    _atom_site_aniso_U_12
    _atom_site_aniso_U_13
    _atom_site_aniso_U_23
    Co1 0.0240(3) 0.0266(3) 0.0228(3) 0.0029(2) -0.0062(2) -0.0017(2)
    O1 0.0254(14) 0.0385(15) 0.0282(14) 0.0012(10) -0.0013(11) 0.0082(11)
    O2 0.0502(19) 0.0249(14) 0.0306(15) 0.0056(12) -0.0197(13) -0.0032(11)
    O3 0.0215(13) 0.0426(16) 0.0320(14) 0.0037(11) -0.0013(10) -0.0053(12)
    O4 0.0408(15) 0.0236(14) 0.0309(14) 0.0030(11) -0.0095(11) 0.0003(10)
    C1 0.0223(16) 0.0287(18) 0.0258(17) 0.0032(14) -0.0001(13) -0.0015(14)
    C2 0.0247(18) 0.047(2) 0.034(2) -0.0021(16) 0.0002(15) 0.0122(17)
    C3 0.027(2) 0.051(3) 0.034(2) -0.0023(17) -0.0013(16) 0.0137(18)
    C4 0.030(2) 0.056(3) 0.035(2) -0.0023(18) 0.0000(17) 0.0147(19)
    C5 0.033(2) 0.055(3) 0.037(2) -0.0004(19) 0.0009(17) 0.015(2)
    C6 0.031(2) 0.042(2) 0.033(2) 0.0033(17) -0.0143(17) 0.0003(17)
    C7 0.032(2) 0.040(2) 0.031(2) 0.0028(17) -0.0148(16) 0.0004(16)
    C8 0.0292(19) 0.033(2) 0.034(2) -0.0009(15) -0.0148(16) -0.0002(16)
    C9 0.034(2) 0.030(2) 0.030(2) 0.0037(16) -0.0135(15) -0.0003(15)
    C10 0.0206(17) 0.0259(18) 0.0263(18) 0.0021(13) -0.0037(14) -0.0008(13)
_geom_special_details
;
 Bond distances, angles etc. have been calculated using the
 rounded fractional coordinates. All su's are estimated
 from the variances of the (full) variance-covariance matrix.
 The cell esds are taken into account in the estimation of
 distances, angles and torsion angles.
;
loop_
    _geom_bond_atom_site_label_1
    _geom_bond_atom_site_label_2
    _geom_bond_site_symmetry_1
    _geom_bond_site_symmetry_2
    _geom_bond_distance
    _geom_bond_publ_flag
    Co1 O1 . . 1.968(3) yes
    Co1 O2 . . 1.953(3) yes
    Co1 O3 . 4_465 1.972(3) yes
    Co1 O4 . 1_565 1.963(3) yes
    O1 C1 . . 1.261(5) no
    O2 C10 . . 1.252(5) no
    O3 C1 . . 1.253(5) no
    O4 C10 . . 1.262(4) no
    C1 C2 . . 1.506(6) no
    C2 C3 . . 1.521(6) no
    C3 C4 . . 1.511(7) no
    C4 C5 . . 1.519(7) no
    C5 C5 . 7_645 1.517(7) no
    C6 C7 . . 1.525(6) no
    C6 C6 . 3_555 1.512(7) no
    C7 C8 . . 1.516(6) no
    C8 C9 . . 1.515(6) no
    C9 C10 . . 1.499(6) no
    C2 H2A . . 0.9700 no
    C2 H2B . . 0.9700 no
    C3 H3A . . 0.9700 no
    C3 H3B . . 0.9700 no
    C4 H4A . . 0.9700 no
    C4 H4B . . 0.9700 no
    C5 H5A . . 0.9700 no
    C5 H5B . . 0.9700 no
    C6 H6A . . 0.9700 no
    C6 H6B . . 0.9700 no
    C7 H7A . . 0.9700 no
    C7 H7B . . 0.9700 no
    C8 H8A . . 0.9700 no
    C8 H8B . . 0.9700 no
    C9 H9A . . 0.9700 no
    C9 H9B . . 0.9700 no
loop_
    _geom_angle_atom_site_label_1
    _geom_angle_atom_site_label_2
    _geom_angle_atom_site_label_3
    _geom_angle_site_symmetry_1
    _geom_angle_site_symmetry_2
    _geom_angle_site_symmetry_3
    _geom_angle
    _geom_angle_publ_flag
    O1 Co1 O2 . . . 101.00(14) no
    O1 Co1 O4 . . 1_565 114.02(12) no
    O1 Co1 O3 . . 4_465 103.83(12) no
    O2 Co1 O4 . . 1_565 106.66(13) no
    O2 Co1 O3 . . 4_465 119.31(14) no
    O3 Co1 O4 4_465 . 1_565 111.77(13) no
    Co1 O1 C1 . . . 127.3(3) no
    Co1 O2 C10 . . . 133.6(3) no
    Co1 O3 C1 4_565 . . 112.9(2) no
    Co1 O4 C10 1_545 . . 117.6(3) no
    O1 C1 O3 . . . 120.6(3) no
    O1 C1 C2 . . . 120.0(3) no
    O3 C1 C2 . . . 119.4(3) no
    C1 C2 C3 . . . 115.1(3) no
    C2 C3 C4 . . . 111.9(4) no
    C3 C4 C5 . . . 112.9(4) no
    C4 C5 C5 . . 7_645 113.8(4) no
    C6 C6 C7 3_555 . . 113.5(4) no
    C6 C7 C8 . . . 113.4(4) no
    C7 C8 C9 . . . 111.8(4) no
    C8 C9 C10 . . . 116.0(3) no
    O2 C10 O4 . . . 120.4(4) no
    O2 C10 C9 . . . 121.0(3) no
    O4 C10 C9 . . . 118.6(3) no
    C1 C2 H2A . . . 108.00 no
    C1 C2 H2B . . . 108.00 no
    C3 C2 H2A . . . 109.00 no
    C3 C2 H2B . . . 109.00 no
    H2A C2 H2B . . . 107.00 no
    C2 C3 H3A . . . 109.00 no
    C2 C3 H3B . . . 109.00 no
    C4 C3 H3A . . . 109.00 no
    C4 C3 H3B . . . 109.00 no
    H3A C3 H3B . . . 108.00 no
    C3 C4 H4A . . . 109.00 no
    C3 C4 H4B . . . 109.00 no
    C5 C4 H4A . . . 109.00 no
    C5 C4 H4B . . . 109.00 no
    H4A C4 H4B . . . 108.00 no
    C4 C5 H5A . . . 109.00 no
    C4 C5 H5B . . . 109.00 no
    H5A C5 H5B . . . 108.00 no
    C5 C5 H5A 7_645 . . 109.00 no
    C5 C5 H5B 7_645 . . 109.00 no
    C7 C6 H6A . . . 109.00 no
    C7 C6 H6B . . . 109.00 no
    H6A C6 H6B . . . 108.00 no
    C6 C6 H6A 3_555 . . 109.00 no
    C6 C6 H6B 3_555 . . 109.00 no
    C6 C7 H7A . . . 109.00 no
    C6 C7 H7B . . . 109.00 no
    C8 C7 H7A . . . 109.00 no
    C8 C7 H7B . . . 109.00 no
    H7A C7 H7B . . . 108.00 no
    C7 C8 H8A . . . 109.00 no
    C7 C8 H8B . . . 109.00 no
    C9 C8 H8A . . . 109.00 no
    C9 C8 H8B . . . 109.00 no
    H8A C8 H8B . . . 108.00 no
    C8 C9 H9A . . . 108.00 no
    C8 C9 H9B . . . 108.00 no
    C10 C9 H9A . . . 108.00 no
    C10 C9 H9B . . . 108.00 no
    H9A C9 H9B . . . 107.00 no
loop_
    _geom_torsion_atom_site_label_1
    _geom_torsion_atom_site_label_2
    _geom_torsion_atom_site_label_3
    _geom_torsion_atom_site_label_4
    _geom_torsion_site_symmetry_1
    _geom_torsion_site_symmetry_2
    _geom_torsion_site_symmetry_3
    _geom_torsion_site_symmetry_4
    _geom_torsion
    _geom_torsion_publ_flag
    O2 Co1 O1 C1 . . . . -68.6(3) no
    O4 Co1 O1 C1 1_565 . . . 177.4(3) no
    O3 Co1 O1 C1 4_465 . . . 55.5(3) no
    O1 Co1 O2 C10 . . . . -130.9(4) no
    O4 Co1 O2 C10 1_565 . . . -11.5(4) no
    O3 Co1 O2 C10 4_465 . . . 116.2(4) no
    O1 Co1 O4 C10 . . 1_565 1_565 -80.3(3) no
    O2 Co1 O4 C10 . . 1_565 1_565 169.1(3) no
    O1 Co1 O3 C1 . . 4_465 4_465 173.9(3) no
    O2 Co1 O3 C1 . . 4_465 4_465 -74.8(3) no
    Co1 O1 C1 O3 . . . . 178.1(3) no
    Co1 O1 C1 C2 . . . . -0.2(5) no
    Co1 O2 C10 O4 . . . . 171.7(3) no
    Co1 O2 C10 C9 . . . . -9.0(6) no
    Co1 O3 C1 O1 4_565 . . . -13.6(5) no
    Co1 O3 C1 C2 4_565 . . . 164.7(3) no
    Co1 O4 C10 O2 1_545 . . . 20.7(5) no
    Co1 O4 C10 C9 1_545 . . . -158.6(3) no
    O1 C1 C2 C3 . . . . 180.0(4) no
    O3 C1 C2 C3 . . . . 1.7(6) no
    C1 C2 C3 C4 . . . . 174.8(4) no
    C2 C3 C4 C5 . . . . -178.3(4) no
    C3 C4 C5 C5 . . . 7_645 179.1(4) no
    C4 C5 C5 C4 . . 7_645 7_645 180.0(4) no
    C6 C6 C7 C8 3_555 . . . -178.4(4) no
    C7 C6 C6 C7 . . 3_555 3_555 180.0(4) no
    C6 C7 C8 C9 . . . . 178.8(4) no
    C7 C8 C9 C10 . . . . -176.0(3) no
    C8 C9 C10 O2 . . . . -173.1(4) no
    C8 C9 C10 O4 . . . . 6.2(5) no
data_New_Global_Publ_Block
_journal_date_recd_electronic     2013-12-15
_journal_date_accepted     2014-03-18
_journal_name_full     'Acta Crystallographica, Section E'
_journal_year     2014
_journal_volume     70
_journal_issue      5
_journal_page_first     m159
_journal_page_last     m159
_journal_paper_category     QM
_journal_paper_doi     10.1107/S1600536814006011
_journal_coeditor_code     ZS2284
_publ_contact_author_name     'Giuseppe Bruno'
_publ_contact_author_address
;
Dipartimento di Scienze Chimiche,
Universita di Messina,
Messina, Italy
;
_publ_contact_author_email     'gbruno@unime.it'
_publ_contact_author_fax     ?
_publ_contact_author_phone     ?
_publ_section_title
;
Poly[(\m~4~-decanedioato)cobalt(II)]
;
loop_
    _publ_author_name
    _publ_author_footnote
    _publ_author_address
    'Giuseppe, Bruno' .
;
Dipartimento di Scienze Chimiche, Universita di Messina, Messina, Italy
;
    'Francesco, Nicol\`o' .
;
Dipartimento di Scienze Chimiche, Universita di Messina, Messina, Italy
;
    'Giovanni, Grassi' .
;
Dipartimento di Scienze Chimiche, Universita di Messina, Messina, Italy
;
    'Alessandro, Sacc\`a' .
;
Dipartimento di Scienze Chimiche, Universita di Messina, Messina, Italy
;
    'Mollica Nardo, Viviana' .
;
Dipartimento di Scienze Chimiche, Universita di Messina, Messina, Italy
;
