# Supplementary material for: Poly[(μ4-decanedio­ato)cobalt(II)]
Source: Acta Crystallogr Sect E Struct Rep Online. 2014 Apr 2;70(Pt 5):m159. doi: 10.1107/S1600536814006011 (PMC4011297; doi:10.1107/S1600536814006011)
Supplement: Supplementary file 2 [file e-70-0m159-Isup2.hkl]

#
# h,k,l, Fc-squared, Fo-squared, sigma(Fo-squared) and status flag
#
data_I
_shelx_title ' I2a in I2/a'
_shelx_refln_list_code          4
_shelx_F_calc_maximum      422.92
_exptl_crystal_F_000      1080.00
_reflns_d_resolution_high  0.7696
 
loop_
 _symmetry_equiv_pos_as_xyz
 'x, y, z'
 '-x+1/2, y, -z'
 'x+1/2, y+1/2, z+1/2'
 '-x+1, y+1/2, -z+1/2'
 '-x, -y, -z'
 'x-1/2, -y, z'
 '-x+1/2, -y+1/2, -z+1/2'
 'x, -y+1/2, z+1/2'
 
_cell_length_a     9.2760
_cell_length_b     4.7640
_cell_length_c    50.1540
_cell_angle_alpha  90.000
_cell_angle_beta   95.025
_cell_angle_gamma  90.000
 
_shelx_F_squared_multiplier     1.000
 
loop_
 _refln_index_h
 _refln_index_k
 _refln_index_l
 _refln_F_squared_calc
 _refln_F_squared_meas
 _refln_F_squared_sigma
 _refln_observed_status
   2   0   0      760.01      620.08     10.74 o
   4   0   0    13903.45    14716.99    103.31 o
   6   0   0     2794.62     2300.21     31.70 o
   8   0   0      239.38      333.71     28.06 o
  10   0   0     3391.13     3824.75    158.60 o
  12   0   0      455.29      486.72     69.34 o
   1   1   0     4300.78     4693.54     29.00 o
   3   1   0      619.15      601.10     10.06 o
   5   1   0       17.49       89.79      8.06 o
   7   1   0     2108.39     2134.47     27.28 o
   9   1   0      564.26      617.73     27.75 o
  11   1   0      160.32      135.09     36.76 o
   0   2   0    46292.39    49147.77    957.64 o
   2   2   0    12932.43    12769.35     81.45 o
   4   2   0    10232.01    10101.63     98.76 o
   6   2   0     4057.94     4121.40     40.88 o
   8   2   0      715.51     1046.67     40.04 o
  10   2   0      516.10      664.87     45.04 o
   1   3   0      126.27       69.82     74.95 o
   3   3   0      993.12      987.86     39.84 o
   5   3   0      441.81      561.25     27.69 o
   7   3   0     3805.33     4006.48     47.32 o
   9   3   0      766.51      696.44     42.18 o
   0   4   0      150.18      111.91     42.37 o
   2   4   0     2073.97     1952.22     44.05 o
   4   4   0      727.48      745.41     26.11 o
   6   4   0     1928.46     1895.37     38.12 o
   8   4   0        3.39       56.02     37.99 o
   1   5   0       80.61      540.79     92.42 o
   3   5   0      514.37      712.36     39.06 o
   5   5   0     1183.80     1234.21     54.94 o
   7   5   0      623.86      640.41     32.49 o
   0   6   0      217.24      292.67    140.85 o
   2   6   0       13.15      139.02    135.36 o
 -10   1   1      426.75      602.84     38.97 o
  -8   1   1       58.69      295.42     21.87 o
  -6   1   1     1108.46     1090.62     21.01 o
  -4   1   1        7.04        8.52     10.45 o
  -2   1   1     5008.13     4592.22     27.22 o
   0   1   1       57.28       44.89     10.18 o
   2   1   1    17002.43    16906.85     74.48 o
   4   1   1    18376.82    18215.53     84.67 o
   6   1   1     4561.80     4312.67     30.17 o
   8   1   1     4516.45     4044.26     45.28 o
  10   1   1     1947.20     1844.67     50.60 o
 -11   2   1      167.25      171.15     34.57 o
  -9   2   1      412.67      420.22     23.63 o
  -7   2   1     4065.50     3714.39     35.63 o
  -5   2   1     3293.59     3155.55     25.34 o
  -3   2   1      922.96      733.69     12.93 o
  -1   2   1     1360.96     1628.21     38.58 o
   1   2   1     1217.49     1169.52     34.34 o
   3   2   1     3053.99     2943.77     22.46 o
   5   2   1      179.99      185.21     13.94 o
   7   2   1       79.86      275.95     28.98 o
   9   2   1      322.52      357.25     23.37 o
  11   2   1      204.53      213.96     35.73 o
 -10   3   1      238.51      376.59     34.03 o
  -8   3   1      420.92      529.49     27.60 o
  -6   3   1     1021.04     1356.25     36.41 o
  -4   3   1     1427.68     1185.75     29.40 o
  -2   3   1     2481.12     2432.37     32.70 o
   0   3   1     2486.91     2121.05     53.85 o
   2   3   1      110.71      124.41     50.30 o
   4   3   1     5271.68     4933.81     49.65 o
   6   3   1     6442.09     6229.95     61.73 o
   8   3   1     1189.67     1213.74     35.02 o
  10   3   1     1074.83      996.05     51.83 o
  -9   4   1      818.36      782.25     37.69 o
  -7   4   1      290.14      297.32     37.19 o
  -5   4   1     4644.96     4512.94     53.27 o
  -3   4   1     1701.36     1569.07     29.26 o
  -1   4   1     2983.84     3085.20     95.63 o
   1   4   1     1792.95     1932.50     78.51 o
   3   4   1       86.62      124.86     87.80 o
   5   4   1       29.94       65.84     25.49 o
   7   4   1       35.29       68.89     21.19 o
   9   4   1       18.44      158.45     35.06 o
  -6   5   1        2.68       87.74     28.98 o
  -4   5   1       11.11       71.54     23.29 o
  -2   5   1      140.69       99.92     42.84 o
   0   5   1     1785.69     2157.48    135.16 o
   2   5   1      174.92      159.08     45.26 o
   4   5   1      429.22      391.70     29.53 o
   6   5   1      216.25      207.37     23.25 o
  -1   6   1      952.60     1180.62    134.50 o
   1   6   1      318.27      690.12    117.51 o
 -12   0   2     1430.10     1119.37    127.69 o
 -10   0   2     6564.73     6226.99    197.51 o
  -8   0   2      558.66      760.16     39.94 o
  -6   0   2     5234.50     4533.33     44.39 o
  -4   0   2    43815.56    47323.05    373.56 o
  -2   0   2        3.50      -11.59      5.80 o
   0   0   2      189.01       -0.49      0.54 o
   2   0   2    66596.98    70829.16    469.22 o
   4   0   2    35203.21    37268.47    240.69 o
   6   0   2     2092.48     2237.99     30.84 o
   8   0   2     2091.60     2073.40     53.17 o
  10   0   2     3382.82     3718.86    104.00 o
 -11   1   2        9.48       76.01     34.85 o
  -9   1   2       79.43       78.33     20.91 o
  -7   1   2      247.95      286.27     13.00 o
  -5   1   2     4894.64     4937.85     33.73 o
  -3   1   2     1117.20      997.57     10.97 o
  -1   1   2      112.97      107.27      6.57 o
   1   1   2      244.12      183.62      5.24 o
   3   1   2     1615.12     1534.41     14.26 o
   5   1   2     9775.94     9917.79     53.50 o
   7   1   2      626.67      589.14     15.61 o
   9   1   2      424.73      505.67     26.35 o
  11   1   2        7.91      -11.33     33.90 o
 -10   2   2     2124.12     1826.96     45.93 o
  -8   2   2     2603.18     2755.24     38.16 o
  -6   2   2     2188.97     2123.60     30.47 o
  -4   2   2     5130.88     5034.06     41.53 o
  -2   2   2      893.24      675.21     16.47 o
   0   2   2      125.03       94.43     48.58 o
   2   2   2     1249.18     1031.52     37.95 o
   4   2   2     6665.71     6802.62     54.67 o
   6   2   2     3049.73     3302.74     29.48 o
   8   2   2     2736.96     2827.29     38.66 o
  10   2   2     2096.36     1892.80     47.06 o
  -9   3   2        8.75       34.86     24.99 o
  -7   3   2        4.31     4381.39   4554.69 o
  -5   3   2     4245.07     3817.14     48.94 o
  -3   3   2     8051.42     7763.39     49.08 o
  -1   3   2     7183.10     7086.01    148.48 o
   1   3   2     4736.80     4537.42    117.94 o
   3   3   2     6917.99     6734.22     45.09 o
   5   3   2     6193.16     6208.54     49.11 o
   7   3   2     1369.96     1539.34     33.90 o
   9   3   2      129.43      311.62     60.74 o
  -8   4   2      518.79      449.75     32.48 o
  -6   4   2      291.06      402.23     23.29 o
  -4   4   2      594.61      580.65     18.36 o
  -2   4   2      153.18      125.77     30.50 o
   0   4   2       85.62       86.14     29.59 o
   2   4   2      175.16      177.01     18.29 o
   4   4   2      903.90      891.52     29.27 o
   6   4   2       17.50      116.63     22.40 o
   8   4   2     1078.13     1005.41     46.77 o
  -7   5   2      174.93      344.21     29.55 o
  -5   5   2     1338.17     1362.68     51.43 o
  -3   5   2     2333.23     2309.88     44.14 o
  -1   5   2     3678.59     3389.35    159.08 o
   1   5   2     3617.94     3150.85    153.27 o
   3   5   2     2003.54     1901.88     54.87 o
   5   5   2     1521.43     1702.20     60.50 o
   7   5   2      178.46      252.82     28.84 o
  -2   6   2       59.25       25.61    129.87 o
   0   6   2       93.57      195.08     98.89 o
   2   6   2        8.21      -67.68    126.21 o
 -10   1   3     3111.40     2700.35     67.91 o
  -8   1   3     5134.67     4600.52     63.55 o
  -6   1   3     4630.98     4493.70     32.52 o
  -4   1   3    14170.78    13497.25     63.71 o
  -2   1   3    12416.43    12052.47     53.37 o
   0   1   3    50792.49    54986.33    438.85 o
   2   1   3     9994.63     9662.85     47.41 o
   4   1   3       31.25       86.85     16.31 o
   6   1   3       36.00      165.49     10.36 o
   8   1   3        1.66      137.80     16.76 o
  10   1   3      951.96     1150.41     43.62 o
 -11   2   3       71.75      104.22     33.10 o
  -9   2   3       89.18      107.59     20.13 o
  -7   2   3      214.57      248.55     14.88 o
  -5   2   3      490.29      506.88     13.58 o
  -3   2   3     1974.40     1864.12     18.72 o
  -1   2   3     1377.79     1145.85     29.67 o
   1   2   3      907.43     1126.42     22.55 o
   3   2   3     1406.09     1329.72     15.23 o
   5   2   3       37.94       16.97     22.45 o
   7   2   3     4876.96     4542.47     61.86 o
   9   2   3      349.35      352.46     23.45 o
  11   2   3      233.71      278.25     36.35 o
 -10   3   3     1159.27     1088.55     46.52 o
  -8   3   3     1582.19     1508.98     37.47 o
  -6   3   3     3999.29     4005.80     56.55 o
  -4   3   3     3701.34     3424.45     38.14 o
  -2   3   3       55.59       15.16     12.28 o
   0   3   3     2032.14     2254.61     56.31 o
   2   3   3     4728.93     4784.75     43.21 o
   4   3   3      505.18      467.78     43.92 o
   6   3   3     1257.48     1551.10     33.17 o
   8   3   3     1594.22     1749.74     50.00 o
  10   3   3       56.03      133.71     43.38 o
  -9   4   3      200.46      195.18     29.94 o
  -7   4   3      692.63      550.99     26.21 o
  -5   4   3      738.10      985.38     48.22 o
  -3   4   3      752.92      846.30     52.03 o
  -1   4   3     3092.43     3097.15     97.38 o
   1   4   3     2154.95     2018.06     79.85 o
   3   4   3     2565.46     2683.54     39.66 o
   5   4   3       18.74       11.49     17.52 o
   7   4   3     1282.25     1147.77     33.03 o
   9   4   3     1083.09      999.25     58.53 o
  -6   5   3      383.30      361.28     25.36 o
  -4   5   3      639.91      543.60     24.83 o
  -2   5   3      480.83      473.84     93.77 o
   0   5   3        6.42      197.30     82.75 o
   2   5   3       27.07        8.09     23.13 o
   4   5   3        1.86       15.48     26.63 o
   6   5   3       32.52       58.37     21.72 o
  -1   6   3      248.26      551.98    109.29 o
   1   6   3     1050.31     1089.83    132.19 o
 -12   0   4     1189.87     1361.78    138.93 o
 -10   0   4        9.12      638.96    118.43 o
  -8   0   4     2663.25     2544.94     56.30 o
  -6   0   4     3807.37     4220.35     47.58 o
  -4   0   4    12213.19    10924.31    100.08 o
  -2   0   4    59764.30    61484.79    401.55 o
   2   0   4    30984.86    32102.43    179.38 o
   4   0   4    11377.25    12097.35     80.30 o
   6   0   4     1453.89     1346.90     27.06 o
   8   0   4      747.14      847.59     59.72 o
  10   0   4     3015.91     3410.57    108.38 o
 -11   1   4      248.24      228.42     37.91 o
  -9   1   4      318.50      294.65     23.84 o
  -7   1   4     2408.25     2454.21     26.73 o
  -5   1   4       10.96       -9.70     11.99 o
  -3   1   4       35.57        6.25      4.82 o
  -1   1   4     5990.58     6035.89     32.64 o
   1   1   4    11601.93    11706.39     67.56 o
   3   1   4       98.70      101.37      8.78 o
   5   1   4     3613.19     3439.30     25.05 o
   7   1   4     1201.68     1245.18     20.32 o
   9   1   4     1584.52     1454.39     36.96 o
  11   1   4       33.68        7.99     35.03 o
 -10   2   4      484.73      669.38     40.07 o
  -8   2   4      954.33     1094.96     28.88 o
  -6   2   4     5123.34     5099.99     42.63 o
  -4   2   4     9353.02     8814.90     51.50 o
  -2   2   4     9393.55     9081.02     49.75 o
   0   2   4    35432.32    36085.26    444.56 o
   2   2   4    16579.24    17043.56    104.71 o
   4   2   4     9926.22     9969.45     59.59 o
   6   2   4     3792.94     3976.85     33.87 o
   8   2   4      368.56      530.43     23.18 o
  10   2   4      411.82      641.71     55.63 o
  -9   3   4      556.29      529.78     31.18 o
  -7   3   4     9741.56     9013.72     99.51 o
  -5   3   4      418.51      479.36     22.06 o
  -3   3   4     2390.30     2340.51     33.08 o
  -1   3   4      994.33     1092.04     66.39 o
   1   3   4      286.08      321.50     26.85 o
   3   3   4      111.34      122.16     13.67 o
   5   3   4    11090.81    10740.87     88.34 o
   7   3   4      978.40     1185.55     31.17 o
   9   3   4     1936.84     1635.25     43.69 o
  -8   4   4        6.22       18.16     23.82 o
  -6   4   4     1552.92     1650.79     49.10 o
  -4   4   4      942.93      882.21     21.85 o
  -2   4   4     2610.54     2432.64     65.53 o
   0   4   4     2182.18     2236.08     61.94 o
   2   4   4      669.80      656.60     21.60 o
   4   4   4     1416.96     1375.47     32.65 o
   6   4   4     1187.89     1156.18     31.08 o
   8   4   4       81.62      262.07     29.54 o
  -7   5   4     1080.67     1053.09     37.40 o
  -5   5   4      949.01     1059.51     30.13 o
  -3   5   4      373.55      567.12     68.99 o
  -1   5   4       17.05      414.84     88.54 o
   1   5   4      231.15      640.22    135.36 o
   3   5   4      444.21      572.58     31.06 o
   5   5   4     2369.58     2333.06     57.82 o
  -2   6   4       46.01       67.68    131.70 o
   0   6   4       47.91      114.06     94.18 o
   2   6   4       39.07      -54.88    131.70 o
 -10   1   5      403.05      629.43     39.57 o
  -8   1   5      217.87      412.14     30.87 o
  -6   1   5     2608.74     2333.52     29.96 o
  -4   1   5      813.87      716.80     12.41 o
  -2   1   5     2940.09     2716.54     15.55 o
   0   1   5    42364.40    42562.62    247.16 o
   2   1   5     4012.28     3797.60     20.87 o
   4   1   5    25593.17    26871.14    141.93 o
   6   1   5     8044.80     7159.01     48.57 o
   8   1   5     1781.80     1824.99     32.97 o
  10   1   5     2277.73     2262.57     52.72 o
 -11   2   5      178.09      141.33     33.61 o
  -9   2   5      385.29      344.31     22.95 o
  -7   2   5        7.50      -24.57     14.10 o
  -5   2   5     2881.52     2684.93     23.90 o
  -3   2   5     1957.82     1786.16     16.71 o
  -1   2   5       33.67       61.79     13.94 o
   1   2   5     1371.11     1385.63     20.77 o
   3   2   5     1015.83      995.37     18.54 o
   5   2   5     6654.06     6427.74     47.60 o
   9   2   5      378.78      331.59     23.27 o
  11   2   5      278.58      345.80     37.27 o
 -10   3   5      190.83      290.71     33.70 o
  -8   3   5      185.94      224.98     24.46 o
  -6   3   5     2030.83     2038.00     31.75 o
  -4   3   5       27.86      -27.09     16.99 o
  -2   3   5     1801.83     1952.54     27.02 o
   0   3   5     1068.47      927.36     63.47 o
   2   3   5      569.94      588.97     16.33 o
   4   3   5    11618.84    11567.92     67.66 o
   6   3   5     2234.54     2201.60     27.86 o
   8   3   5     2234.39     2365.79     46.98 o
  10   3   5      630.78      579.89     55.31 o
  -9   4   5      139.43       85.42     28.72 o
  -7   4   5      181.96      225.50     31.46 o
  -5   4   5     2741.78     2538.23     43.22 o
  -3   4   5     4270.45     4135.81     41.80 o
  -1   4   5     1841.64     2117.33     83.21 o
   1   4   5      264.32      283.91     47.19 o
   3   4   5        6.80       49.73     17.21 o
   5   4   5     1894.04     1694.21     44.02 o
   7   4   5       56.00      187.18     25.71 o
   9   4   5       66.99      211.76     31.03 o
  -6   5   5        1.85       70.35     22.24 o
  -4   5   5       31.19       76.83     18.81 o
  -2   5   5      185.52      273.08     87.24 o
   0   5   5      939.28      925.72    109.29 o
   2   5   5      122.26       51.01     22.15 o
   4   5   5       72.91       69.85     28.14 o
   6   5   5      223.84      206.11     23.44 o
  -1   6   5      633.85      708.08    115.09 o
   1   6   5      475.50      769.20    118.97 o
 -12   0   6     1736.28     1750.75     88.55 o
 -10   0   6     2083.44     1902.72     81.87 o
  -8   0   6     5368.86     5325.07     69.03 o
  -6   0   6     4520.79     4361.00     55.89 o
  -4   0   6    22582.78    22775.84    148.77 o
  -2   0   6    20172.27    20408.54    118.48 o
   2   0   6    24702.57    25922.96    179.70 o
   4   0   6    24752.58    27197.07    167.92 o
   6   0   6     3556.27     3775.71     44.92 o
   8   0   6     3226.71     3387.63     63.96 o
  10   0   6     6860.56     5992.40    205.24 o
 -11   1   6       20.60      102.28     46.93 o
  -9   1   6        8.47      -15.28     19.35 o
  -7   1   6     1434.50     1308.27     21.83 o
  -5   1   6     1902.80     1961.67     19.57 o
  -3   1   6      166.45      178.75      5.96 o
  -1   1   6    19225.58    19530.70    104.82 o
   1   1   6     3850.61     3942.83     23.50 o
   3   1   6     9633.19     9732.17     47.80 o
   5   1   6      457.91      360.65     10.86 o
   7   1   6        9.42       45.11     11.08 o
   9   1   6        0.15       12.64     20.86 o
  11   1   6      112.79       83.36     36.91 o
 -10   2   6     1922.70     1739.82     50.64 o
  -8   2   6     2517.88     2624.01     37.54 o
  -6   2   6     1227.45     1329.68     32.33 o
  -4   2   6     4717.97     4562.98     31.56 o
  -2   2   6     1401.09     1579.12     26.54 o
   0   2   6       20.22       73.17     49.39 o
   2   2   6     1659.56     1436.57     29.73 o
   4   2   6     8461.67     8705.71     54.75 o
   6   2   6     4531.04     4865.00     43.17 o
   8   2   6     2633.07     2483.67     50.92 o
  10   2   6     2798.84     2299.00     52.31 o
  -9   3   6       66.86      202.94     27.71 o
  -7   3   6      934.87     1193.44     42.43 o
  -5   3   6     6699.65     6350.16     51.81 o
  -3   3   6     4421.24     4071.77     28.32 o
  -1   3   6    13069.06    13153.14    205.83 o
   1   3   6     4588.40     4557.20     46.12 o
   3   3   6     2975.29     2716.80     30.73 o
   5   3   6      645.18      943.92     38.84 o
   7   3   6      430.55      492.93     24.27 o
   9   3   6        0.87      135.05     40.12 o
  -8   4   6       64.43       33.45     24.19 o
  -6   4   6      702.86      784.48     24.82 o
  -4   4   6      393.67      356.79     15.08 o
  -2   4   6      302.17      344.89     52.34 o
   0   4   6       68.18      167.19     71.40 o
   2   4   6        3.13      -21.48     14.53 o
   4   4   6      575.64      543.76     18.36 o
   6   4   6       21.78       56.13     31.90 o
   8   4   6     1190.03     1137.32     52.23 o
  -7   5   6      596.99      696.77     33.26 o
  -5   5   6     1598.42     1510.16     33.14 o
  -3   5   6     2227.05     2061.78     48.58 o
  -1   5   6     3387.13     3084.68    150.65 o
   1   5   6     3830.93     3442.86    151.41 o
   3   5   6     1134.49     1126.92     40.06 o
   5   5   6     1170.73     1292.98     33.90 o
  -2   6   6      307.48      406.08    151.82 o
   0   6   6        8.88      -22.66     88.59 o
   2   6   6        6.97       -6.90     41.40 o
 -10   1   7     4257.74     3632.64     72.14 o
  -8   1   7     4231.84     3944.40     46.74 o
  -6   1   7     7339.84     6491.91     48.92 o
  -4   1   7    16475.59    16167.69     78.51 o
  -2   1   7    16025.69    16365.79     76.09 o
   0   1   7    87709.64    89232.05    471.93 o
   2   1   7      886.69      842.28     10.10 o
   4   1   7     2188.63     2458.15     26.15 o
   6   1   7       48.42      186.96     21.79 o
   8   1   7     1014.63     1084.71     38.52 o
  10   1   7      314.63      781.09     62.41 o
 -11   2   7       15.80       39.29     31.22 o
  -9   2   7        4.07       59.91     26.88 o
  -7   2   7     1143.80     1088.79     27.95 o
  -5   2   7      121.75      137.67     11.55 o
  -3   2   7       91.00       52.65     11.65 o
  -1   2   7     1866.89     1651.15     22.90 o
   1   2   7      204.28      174.06      8.75 o
   3   2   7     2574.94     2594.51     22.68 o
   5   2   7     2258.84     2049.40     22.75 o
   7   2   7     4810.11     4571.23     60.83 o
   9   2   7      231.93      298.69     29.48 o
  11   2   7      458.33      475.50     39.94 o
 -10   3   7     1480.25     1299.44     59.88 o
  -8   3   7      664.40      624.35     28.73 o
  -6   3   7     5000.88     4721.88     43.96 o
  -4   3   7      513.98      558.91     13.25 o
  -2   3   7     2826.59     2437.37     36.88 o
   0   3   7     5255.70     5300.34     73.05 o
   2   3   7     3055.23     3044.02     31.82 o
   4   3   7      754.53     1013.05     39.30 o
   6   3   7        0.16       63.30     16.87 o
   8   3   7      588.15      697.00     30.38 o
  10   3   7       62.64      120.61     70.17 o
  -9   4   7       35.74        5.92     27.65 o
  -7   4   7      608.91      602.56     27.03 o
  -5   4   7       25.19      107.22     22.49 o
  -3   4   7      890.13     1000.79     42.52 o
  -1   4   7     4047.00     3906.00    110.87 o
   1   4   7     1716.92     1636.22     39.09 o
   3   4   7     1020.15     1081.23     27.21 o
   5   4   7     1351.45     1392.44     26.68 o
   7   4   7     1760.50     1696.14     47.26 o
  -6   5   7      325.26      344.88     29.05 o
  -4   5   7      923.01      778.41     22.99 o
  -2   5   7     1495.59     1762.87    125.28 o
   0   5   7       44.91      153.74     81.21 o
   2   5   7       40.43       26.93     22.53 o
   4   5   7      102.49      155.28     39.89 o
   6   5   7      376.53      356.75     25.53 o
  -1   6   7      236.64      350.38    117.07 o
   1   6   7      925.37     1232.88    190.24 o
 -12   0   8       88.39      323.59     99.71 o
 -10   0   8       52.56      180.90     60.41 o
  -8   0   8     1232.43     1746.70     73.39 o
  -6   0   8    12901.89    13026.83    100.34 o
  -4   0   8    23205.28    21534.16    137.83 o
  -2   0   8   178862.06   178236.34   1008.25 o
   0   0   8    44288.94    45030.38    378.45 o
   2   0   8    22225.17    22765.78    150.85 o
   4   0   8    16830.58    17340.09    114.44 o
   6   0   8     3284.48     3284.63     56.34 o
   8   0   8      942.21     1265.83     95.37 o
  10   0   8       23.79      401.68     91.75 o
 -11   1   8      603.03      565.46     42.99 o
  -9   1   8       24.85       -7.75     20.70 o
  -7   1   8      216.58      221.88     12.90 o
  -5   1   8      468.15      625.99     12.41 o
  -3   1   8      183.78      198.95      6.03 o
  -1   1   8     6365.40     6729.51     41.39 o
   1   1   8     1938.24     2061.74     14.64 o
   3   1   8        2.79       -6.82      7.56 o
   5   1   8      562.74      630.32     12.71 o
   7   1   8     1216.67     1206.80     21.67 o
   9   1   8      232.74      158.39     24.96 o
  11   1   8       27.55       29.83     36.64 o
 -10   2   8      446.67      627.28     37.92 o
  -8   2   8      597.19      688.04     23.94 o
  -6   2   8     5885.00     5785.60     51.28 o
  -4   2   8     8350.46     8066.51     51.93 o
  -2   2   8    18673.00    19444.81     99.02 o
   0   2   8    32044.79    33328.12    234.80 o
   2   2   8    19961.42    20672.95    117.21 o
   4   2   8     5453.29     5885.49     38.99 o
   6   2   8     4734.42     4912.10     44.25 o
   8   2   8       69.08      256.19     30.84 o
  10   2   8       23.66      273.53     43.90 o
  -9   3   8      863.95      994.88     36.93 o
  -7   3   8      272.39      258.76     31.79 o
  -5   3   8     3653.69     3620.43     47.11 o
  -3   3   8      623.76      635.35     21.51 o
  -1   3   8      534.87      633.33     41.31 o
   1   3   8     1049.85     1018.78     37.04 o
   3   3   8      906.71      856.76     25.17 o
   5   3   8     1040.31     1151.95     19.95 o
   7   3   8     1254.62     1244.14     37.19 o
   9   3   8     1377.87     1319.54     42.06 o
  -8   4   8       14.85        2.80     23.60 o
  -6   4   8      636.07      731.74     29.01 o
  -4   4   8     1228.50     1147.45     24.86 o
  -2   4   8      685.22      695.41     36.41 o
   0   4   8     3244.81     3347.80     99.18 o
   2   4   8      375.93      357.37     18.91 o
   4   4   8     1228.64     1192.99     28.80 o
   6   4   8      662.55      583.27     50.35 o
   8   4   8      122.34      240.89     27.46 o
  -7   5   8      409.11      524.90     33.69 o
  -5   5   8     1029.90     1123.47     30.88 o
  -3   5   8       83.98      246.92     72.98 o
  -1   5   8        0.07      376.81     89.22 o
   1   5   8      136.09      556.07     93.77 o
   3   5   8     1003.32     1126.57     41.11 o
   5   5   8      719.65      797.90     37.25 o
  -2   6   8      199.28      331.70    102.77 o
   0   6   8      113.65      127.55     95.06 o
   2   6   8      218.83      176.08     61.15 o
 -10   1   9     1465.02     1671.38     48.60 o
  -8   1   9        2.24      157.45     39.81 o
  -6   1   9     2977.82     3205.15     34.02 o
  -4   1   9      445.00      404.33     10.87 o
  -2   1   9      247.74      364.25      9.04 o
   0   1   9     2216.10     2186.72     18.75 o
   2   1   9    13552.16    12712.16     60.61 o
   4   1   9    23267.03    24025.85    116.10 o
   6   1   9    10461.26    10018.82     56.37 o
   8   1   9     2261.77     2383.61     38.36 o
  10   1   9     5408.83     4652.60     81.10 o
 -11   2   9      343.09      285.98     35.67 o
  -9   2   9      518.90      476.87     27.27 o
  -7   2   9      307.76      310.40     18.08 o
  -5   2   9     1015.08      968.23     16.43 o
  -3   2   9     5677.37     5416.02     34.40 o
  -1   2   9     1365.93     1214.66     13.83 o
   1   2   9     1448.45     1474.74     28.76 o
   3   2   9      232.59      212.70      8.55 o
   5   2   9       37.41       -4.03     14.12 o
   7   2   9     1227.74     1275.65     27.94 o
   9   2   9     1469.33     1505.05     35.35 o
  11   2   9       15.45       46.68     33.64 o
 -10   3   9      132.68      296.45     33.65 o
  -8   3   9      181.94      160.76     23.51 o
  -6   3   9      143.90      206.99     21.49 o
  -4   3   9      213.40      200.76     11.68 o
  -2   3   9      725.47      529.22     18.02 o
   0   3   9     2669.94     2632.45     40.09 o
   2   3   9     3892.92     3707.12     38.09 o
   4   3   9     9145.48     9220.04     55.44 o
   6   3   9     1897.62     1684.94     33.67 o
   8   3   9     1541.50     1575.61     57.76 o
  10   3   9      489.25      360.71     40.81 o
  -9   4   9      327.06      237.72     30.91 o
  -7   4   9     1183.44     1144.09     32.49 o
  -5   4   9     3034.35     2801.70     54.55 o
  -3   4   9     3412.55     3182.00     30.77 o
  -1   4   9     1205.80     1429.58     74.57 o
   1   4   9       63.59       85.11     21.38 o
   3   4   9        1.70      -21.05     15.64 o
   5   4   9      732.44      738.18     23.25 o
   7   4   9      126.08      297.31     28.12 o
  -6   5   9       75.07      148.72     24.61 o
  -4   5   9        8.81       47.42     18.80 o
  -2   5   9     2430.72     2008.19    172.95 o
   0   5   9     1066.85      937.61    111.74 o
   2   5   9        4.42      -34.24     18.94 o
   4   5   9      352.03      269.89     27.93 o
   6   5   9        5.43       15.43     21.76 o
  -1   6   9      244.99      454.55    107.35 o
   1   6   9      906.57      838.03     56.62 o
 -12   0  10      732.26      679.05     70.17 o
 -10   0  10     2170.77     1796.18    114.52 o
  -8   0  10     9073.33     8557.19     99.31 o
  -6   0  10     5845.20     6275.33     75.22 o
  -4   0  10     8197.13     8215.75     58.91 o
  -2   0  10    41717.14    41734.11    229.99 o
   2   0  10     7515.25     7517.24     70.68 o
   4   0  10    10506.64    11740.81     79.02 o
   6   0  10     6867.68     7497.32     69.08 o
   8   0  10     6701.73     6822.85     87.02 o
  10   0  10     1649.53     1628.80     80.18 o
 -11   1  10       44.00       96.08     35.22 o
  -9   1  10      327.55      335.28     24.07 o
  -7   1  10        9.52       -6.27      7.97 o
  -5   1  10        6.16       -8.77      7.05 o
  -3   1  10     2060.74     2208.60     15.12 o
  -1   1  10     4237.37     4242.26     21.72 o
   1   1  10     4434.72     4521.39     27.00 o
   3   1  10    15004.54    16232.28     79.72 o
   5   1  10       28.04       26.45      8.43 o
   7   1  10       15.38       17.59     12.20 o
   9   1  10        0.39      -44.07     22.04 o
  11   1  10        1.49       -0.72     36.88 o
 -10   2  10     1548.48     1474.86     43.54 o
  -8   2  10     2916.27     2684.69     54.08 o
  -6   2  10      720.67      986.95     25.95 o
  -4   2  10     6420.32     6476.35     41.68 o
  -2   2  10     1471.89     1602.33     17.73 o
   0   2  10      277.21      382.30     64.02 o
   2   2  10        5.51      104.26     56.70 o
   4   2  10    19387.40    20449.82    107.54 o
   6   2  10     1791.01     1965.38     26.07 o
   8   2  10     3642.32     3588.82     58.63 o
  10   2  10     1429.57     1381.01     47.75 o
  -9   3  10        1.17      178.94     26.71 o
  -7   3  10      662.11      531.93     26.64 o
  -5   3  10     2282.60     2334.74     26.12 o
  -3   3  10     5788.55     5611.53     35.36 o
  -1   3  10    13482.22    13092.82    117.34 o
   1   3  10     5005.25     4896.70     41.35 o
   3   3  10     6896.77     6890.88     47.07 o
   5   3  10      577.31      548.85     15.47 o
   7   3  10      528.98      527.60     30.32 o
   9   3  10       12.31      120.66     30.91 o
  -8   4  10       17.67       -4.48     23.83 o
  -6   4  10      602.70      600.16     27.65 o
  -4   4  10      303.53      278.59     14.42 o
  -2   4  10      534.04      494.26     30.82 o
   0   4  10      250.68      357.38     39.85 o
   2   4  10      131.30      104.43     17.03 o
   4   4  10      607.90      592.41     19.22 o
   6   4  10       37.27       29.62     21.39 o
   8   4  10      739.61      717.20     39.02 o
  -5   5  10     1015.33     1059.36     40.92 o
  -3   5  10     2748.89     2497.39     34.47 o
  -1   5  10     2727.58     2321.30    111.65 o
   1   5  10     2858.27     2647.17     60.45 o
   3   5  10     1992.86     2058.91     50.78 o
   5   5  10      820.50      821.36     26.36 o
  -2   6  10        7.03       74.13     95.06 o
   0   6  10        2.76       -6.35     90.29 o
   2   6  10       12.77        9.83     32.61 o
 -10   1  11     1796.55     1636.06     47.89 o
  -8   1  11     5528.88     4974.65     52.04 o
  -6   1  11     9591.25     9460.73     54.93 o
  -4   1  11     9736.35     9226.76     47.56 o
  -2   1  11     7016.83     6506.20     40.21 o
   0   1  11    26996.92    27490.33    129.55 o
   2   1  11     7229.62     7133.97     39.05 o
   4   1  11     3434.80     3817.22     26.41 o
   6   1  11       22.18      143.61     60.09 o
   8   1  11     1737.50     1694.16     44.33 o
  10   1  11      396.11      772.22     84.46 o
 -11   2  11        0.87      100.56     40.24 o
  -9   2  11      690.05      634.35     34.68 o
  -7   2  11      574.02      635.00     22.17 o
  -5   2  11      452.38      467.02     17.46 o
  -3   2  11     4825.77     4978.48     35.54 o
  -1   2  11     9726.16    10180.78     55.19 o
   1   2  11     2484.37     2296.30     23.55 o
   3   2  11      961.33     1021.97     14.63 o
   5   2  11     3926.87     3548.37     30.25 o
   7   2  11       65.12       85.50     16.52 o
   9   2  11     2462.53     2362.26     42.43 o
  11   2  11       76.99       83.73     34.88 o
 -10   3  11     1202.80     1058.88     53.67 o
  -8   3  11      784.99      732.34     29.99 o
  -6   3  11     1299.18     1310.01     26.09 o
  -4   3  11     2029.60     1967.40     22.07 o
  -2   3  11     3337.98     3616.43     27.94 o
   0   3  11     8244.57     8143.81     63.37 o
   2   3  11     1280.35     1225.86     28.82 o
   6   3  11       22.85       26.03     15.67 o
   8   3  11      226.14      360.65     28.19 o
  10   3  11       14.15       15.26     49.87 o
  -9   4  11       14.21       27.02     27.66 o
  -7   4  11      294.18      396.82     32.76 o
  -5   4  11       72.78      194.48     26.33 o
  -3   4  11     1004.09      979.17     32.20 o
  -1   4  11     2744.01     2629.41     46.43 o
   1   4  11     1206.55     1193.43     33.60 o
   3   4  11       16.33       36.26     18.77 o
   5   4  11     1838.37     1690.71     29.97 o
   7   4  11     2145.16     2025.46     42.66 o
  -6   5  11      550.42      463.17     27.03 o
  -4   5  11      398.36      406.21     22.34 o
  -2   5  11        6.63       44.52     33.27 o
   0   5  11       28.42       83.91     31.93 o
   2   5  11       29.22      -47.63     23.82 o
   4   5  11        2.07      -39.39     22.32 o
   6   5  11      195.79      165.23     24.24 o
  -1   6  11      598.84      699.27    176.52 o
   1   6  11      358.48      486.23     48.28 o
 -10   0  12       40.19      107.60     49.74 o
  -8   0  12      870.41     1597.86     45.77 o
  -6   0  12    21897.11    21106.98    155.90 o
  -4   0  12    29792.37    29501.48    199.44 o
  -2   0  12    22614.82    21765.08    127.25 o
   0   0  12    18246.88    17692.99    123.63 o
   2   0  12    14025.32    14072.50     96.20 o
   4   0  12    23014.74    23603.70    154.90 o
   6   0  12     7338.69     7274.56     91.02 o
  10   0  12       62.62      267.96     50.42 o
 -11   1  12       52.84       34.93     33.78 o
  -9   1  12      421.66      423.57     28.96 o
  -7   1  12       17.77        5.36      8.66 o
  -5   1  12      437.60      484.29     12.02 o
  -3   1  12     2716.30     2936.99     18.84 o
  -1   1  12     1647.33     1745.04     12.54 o
   1   1  12     1608.27     1671.01     14.06 o
   3   1  12    21899.09    23888.20    114.45 o
   5   1  12      427.07      468.91     12.29 o
   7   1  12      361.92      331.11     15.62 o
   9   1  12       10.05      -37.60     25.32 o
  11   1  12       89.06       25.96     37.80 o
 -10   2  12      611.93      780.03     38.31 o
  -8   2  12       41.45      130.26     29.86 o
  -6   2  12     9618.61     9348.06     73.07 o
  -4   2  12     4430.54     4442.63     29.99 o
  -2   2  12    12834.44    12303.34     66.80 o
   0   2  12    39893.77    42121.82    262.13 o
   2   2  12     2574.94     2488.72     19.88 o
   4   2  12    16423.69    17305.76     94.80 o
   6   2  12     1250.97     1160.06     22.64 o
  10   2  12      319.57      452.41     40.84 o
  -9   3  12     2182.85     1915.90     44.02 o
  -7   3  12      204.30      218.72     27.00 o
  -5   3  12     1919.18     1819.86     24.06 o
  -3   3  12     1027.46     1022.32     23.11 o
  -1   3  12      150.39      234.09     18.54 o
   1   3  12     1434.78     1394.58     24.40 o
   3   3  12    11138.55    11236.30     70.29 o
   5   3  12     1181.11     1188.94     20.69 o
   7   3  12      757.72      758.96     34.31 o
   9   3  12      982.98      905.48     52.00 o
  -8   4  12       79.68       68.05     24.46 o
  -6   4  12      464.03      456.44     21.71 o
  -4   4  12     1084.06      991.92     20.87 o
  -2   4  12     2432.76     2244.85     29.29 o
   0   4  12     3869.29     3597.82     43.66 o
   2   4  12      437.47      462.62     21.45 o
   4   4  12     1067.44      991.45     30.85 o
   6   4  12      247.08      170.79     23.32 o
   8   4  12      104.10      131.89     28.04 o
  -5   5  12      331.49      404.36     34.90 o
  -3   5  12      158.52      344.35     27.36 o
  -1   5  12       17.12      229.75     56.76 o
   1   5  12      207.37      629.24    137.19 o
   3   5  12     1567.70     1558.19     46.63 o
   5   5  12      809.60      850.56     50.48 o
  -2   6  12       53.60       29.55     47.17 o
   0   6  12        7.32       19.13     38.81 o
 -10   1  13      463.67      524.07     51.71 o
  -8   1  13      289.82      505.19     23.77 o
  -6   1  13     2814.07     3060.49     32.65 o
  -4   1  13     3340.02     3189.82     23.72 o
  -2   1  13     8771.03     8589.46     50.37 o
   0   1  13     1680.82     1470.64     11.92 o
   2   1  13    10259.48     9637.81     62.95 o
   4   1  13    18267.74    18338.40     89.31 o
   6   1  13    14884.72    14878.59     82.74 o
   8   1  13     1021.88     1189.02     31.99 o
  10   1  13     2853.25     2692.09     70.59 o
 -11   2  13      617.64      551.70     44.26 o
  -9   2  13       16.38       31.57     20.67 o
  -7   2  13       47.42       58.66     15.52 o
  -5   2  13     5233.69     5082.33     35.08 o
  -3   2  13       12.39       23.64      7.65 o
  -1   2  13    21394.08    22498.88    117.85 o
   1   2  13        2.77      -10.34      8.45 o
   3   2  13     4852.44     5145.27     33.49 o
   5   2  13        0.01      -10.41     11.63 o
   7   2  13       14.84       15.04     16.32 o
   9   2  13       29.73      195.34     44.02 o
 -10   3  13       24.85      159.98     32.47 o
  -8   3  13      114.42      107.64     23.74 o
  -6   3  13       71.10       69.41     15.10 o
  -4   3  13        4.40       22.30     11.75 o
  -2   3  13      671.64      683.38     15.49 o
   0   3  13     5655.88     5635.90     49.87 o
   2   3  13     6425.34     6243.40     64.85 o
   4   3  13     6581.41     6742.13     46.45 o
   6   3  13      838.34      840.01     26.51 o
   8   3  13     1671.14     1588.78     47.63 o
  10   3  13      446.32      400.14     42.42 o
  -9   4  13       79.01      100.32     28.97 o
  -7   4  13     1415.88     1240.53     67.86 o
  -5   4  13     2513.75     2462.49     36.09 o
  -3   4  13     1616.37     1552.87     22.70 o
  -1   4  13      960.40      973.15     29.33 o
   1   4  13      238.47      234.94     19.79 o
   3   4  13     2675.48     2561.49     37.38 o
   5   4  13      506.46      490.08     25.87 o
   7   4  13       11.23      177.51     29.48 o
  -6   5  13       23.61      109.81     28.40 o
  -4   5  13        0.51       88.29     18.75 o
  -2   5  13      330.97      271.87     28.34 o
   0   5  13      921.11      728.33     32.85 o
   2   5  13        4.62        4.97     25.03 o
   4   5  13      528.76      470.94     32.66 o
   6   5  13        4.54      -34.73     22.36 o
  -1   6  13      343.03      352.78     54.76 o
   1   6  13      702.19      669.13     44.09 o
 -10   0  14     2426.32     2102.00     86.63 o
  -8   0  14     8840.42     8196.02     92.86 o
  -6   0  14     6394.56     7095.87     75.24 o
  -4   0  14     6473.63     7092.25     55.16 o
  -2   0  14    21005.81    21508.23    126.34 o
   2   0  14     1771.32     1801.08     20.46 o
   4   0  14     4222.40     4774.76     41.99 o
   6   0  14     9969.27    10748.53    107.30 o
   8   0  14    18257.12    17183.20    232.90 o
  10   0  14     2310.94     2209.03     87.29 o
 -11   1  14       25.14       53.31     34.49 o
  -9   1  14     1100.86     1019.14     32.32 o
  -7   1  14       10.58      -10.48      9.25 o
  -5   1  14       97.50      100.84      8.62 o
  -3   1  14     2824.85     3038.40     19.48 o
  -1   1  14     6598.36     6553.99     45.18 o
   1   1  14     7101.73     7217.36     40.22 o
   3   1  14       11.53       17.90      5.38 o
   5   1  14     2123.05     2099.24     22.57 o
   7   1  14      216.40      224.20     17.24 o
   9   1  14        6.30      -44.26     26.02 o
  11   1  14       50.39       22.06     38.71 o
 -10   2  14     2442.18     2275.28     53.55 o
  -8   2  14      475.96      457.20     24.14 o
  -6   2  14     3814.58     4030.63     37.20 o
  -4   2  14     6490.87     6850.61     40.01 o
  -2   2  14     1282.56     1444.48     25.99 o
   0   2  14      203.94      352.41     30.54 o
   2   2  14     7626.42     7673.42     46.52 o
   4   2  14     6466.84     6938.22     45.24 o
   6   2  14     2786.01     2834.60     32.93 o
   8   2  14     6463.77     5985.44     80.75 o
  10   2  14      931.20      855.17     40.73 o
  -9   3  14     1463.98     1400.64     43.13 o
  -7   3  14      508.90      464.69     22.98 o
  -5   3  14     1653.57     1637.94     22.89 o
  -3   3  14     4387.70     4215.62     30.05 o
  -1   3  14    11198.68    10713.43     71.45 o
   1   3  14     7306.67     7252.52     62.17 o
   5   3  14      374.69      324.47     14.93 o
   7   3  14      250.40      251.01     22.73 o
   9   3  14       25.41      119.70     52.61 o
  -8   4  14       11.57       57.96     24.45 o
  -6   4  14      267.17      304.64     20.42 o
  -4   4  14       30.70       59.21     12.91 o
  -2   4  14      188.42      186.94     17.54 o
   0   4  14      170.32      293.25     18.06 o
   2   4  14      312.67      263.90     18.56 o
   4   4  14      928.65      910.78     27.90 o
   6   4  14      100.04       86.11     22.58 o
   8   4  14       64.87      128.51     28.02 o
  -5   5  14     1205.40     1102.44     32.66 o
  -3   5  14     2419.42     2202.48     36.54 o
  -1   5  14     2013.29     1802.47     40.62 o
   1   5  14     3255.01     2974.68     60.92 o
   3   5  14      518.51      668.59     36.62 o
   5   5  14      812.04      813.60     30.98 o
   0   6  14        0.73      -35.52     39.38 o
 -10   1  15     1773.12     1433.90     50.50 o
  -8   1  15     3685.85     3344.00     44.28 o
  -6   1  15     9465.81     9314.06     57.47 o
  -4   1  15     3230.04     2947.37     21.22 o
  -2   1  15     1590.95     1312.94     18.76 o
   0   1  15    13498.57    13729.12     85.81 o
   2   1  15    15311.60    16072.83     81.97 o
   4   1  15      758.13      930.61     30.40 o
   6   1  15      884.24     1229.41     25.42 o
   8   1  15      412.92     3377.16   1212.06 o
  10   1  15      388.11      580.15     40.85 o
 -11   2  15      138.88      168.70     36.95 o
  -9   2  15       50.99       53.67     21.16 o
  -7   2  15      118.27      159.69     17.26 o
  -5   2  15     1801.64     1835.93     21.27 o
  -3   2  15       39.56       47.14     10.82 o
  -1   2  15      996.58      890.08     19.80 o
   1   2  15    10250.50    10429.91     60.97 o
   3   2  15     6877.58     6563.75     40.72 o
   5   2  15     1215.09     1177.40     20.27 o
   7   2  15      247.29      177.50     19.98 o
   9   2  15     1346.10     1314.64     53.82 o
 -10   3  15     1043.78      972.61     50.12 o
  -8   3  15      483.72      425.33     33.49 o
  -6   3  15      991.11      989.14     23.87 o
  -4   3  15     2807.16     2620.91     28.90 o
  -2   3  15     5241.53     5463.19     34.73 o
   0   3  15     6552.85     6672.05     68.18 o
   2   3  15      358.89      333.25     17.54 o
   6   3  15       28.67       15.34     25.42 o
   8   3  15        1.39      104.87     28.21 o
  -7   4  15       10.82      158.07     29.51 o
  -5   4  15      320.64      378.32     19.63 o
  -3   4  15      591.74      573.09     16.95 o
  -1   4  15      949.15      988.17     28.86 o
   1   4  15      902.56      912.04     36.33 o
   3   4  15     1998.55     2144.62     39.09 o
   5   4  15     2990.50     2832.36     46.41 o
   7   4  15     2287.21     2099.45     46.18 o
  -6   5  15      297.00      296.67     27.39 o
  -4   5  15      972.65      878.93     26.82 o
  -2   5  15       38.28       -2.58     20.27 o
   0   5  15      629.60      563.89     28.72 o
   2   5  15      213.27      188.91     41.86 o
   4   5  15       95.87       99.64     28.92 o
   6   5  15       40.83       57.44     28.07 o
  -1   6  15      477.40      523.44     55.82 o
 -10   0  16       63.74      846.92    303.65 o
  -8   0  16      885.97     1522.25     50.23 o
  -6   0  16    22645.54    22064.55    161.40 o
  -4   0  16    58520.04    60549.80    382.95 o
  -2   0  16    15394.97    14619.01     91.70 o
   0   0  16    10272.81     9861.88     82.85 o
   2   0  16    12052.21    11624.56     76.62 o
   4   0  16    21853.80    21362.95    153.15 o
   6   0  16    10954.20    10832.26    111.23 o
   8   0  16     1570.75     2337.19    105.32 o
  10   0  16        7.19      280.99     54.51 o
 -11   1  16       29.37       67.17     34.08 o
  -9   1  16        1.31       96.03     26.42 o
  -7   1  16       10.10       13.79     11.33 o
  -5   1  16       48.36       29.53      5.83 o
  -3   1  16     8425.92     8638.16     62.44 o
   1   1  16     4421.34     4525.64     27.89 o
   3   1  16      183.60      177.45      7.99 o
   5   1  16     3515.84     3478.01     28.39 o
   7   1  16      537.38      471.26     28.05 o
   9   1  16      166.03      112.57     29.29 o
  11   1  16      108.79       66.08     39.57 o
 -10   2  16        2.32      209.23     30.50 o
  -8   2  16     1060.22     1075.43     35.27 o
  -6   2  16     5129.25     5230.46     39.39 o
  -4   2  16    15232.63    14964.26    111.55 o
  -2   2  16    17922.64    18441.83    102.55 o
   0   2  16    18758.89    19173.39    101.93 o
   2   2  16     5820.45     5721.64     40.00 o
   4   2  16     7853.26     8241.15     51.73 o
   6   2  16     1329.21     1197.59     28.04 o
   8   2  16      120.55      350.70     34.17 o
  10   2  16      166.90      289.40     33.29 o
  -9   3  16      380.32      498.78     30.82 o
  -7   3  16      144.87      170.56     19.91 o
  -5   3  16      794.72      857.29     18.29 o
  -3   3  16      712.22      754.28     14.67 o
  -1   3  16       10.79       71.74     10.59 o
   3   3  16     4385.50     4360.83     32.97 o
   5   3  16     1781.77     1744.71     25.75 o
   7   3  16      184.94      176.79     23.56 o
   9   3  16     1465.57     1328.28     59.57 o
  -8   4  16      156.87      154.98     27.47 o
  -6   4  16      516.98      499.98     22.73 o
  -4   4  16       70.72      113.79     12.89 o
  -2   4  16     1697.72     1650.47     25.61 o
   0   4  16     3988.04     3712.48     50.40 o
   2   4  16      504.39      530.01     26.46 o
   4   4  16     1114.06     1078.18     37.49 o
   6   4  16       15.96      -10.49     21.77 o
   8   4  16      908.45      880.43     54.80 o
  -5   5  16      169.15      307.18     29.09 o
  -3   5  16      284.46      360.29     22.66 o
  -1   5  16      308.21      452.42     77.32 o
   1   5  16        2.95      259.75    124.39 o
   3   5  16     1439.71     1533.74     52.65 o
   5   5  16      656.50      666.25     30.15 o
 -10   1  17       55.05      240.68     64.51 o
  -8   1  17      696.90      861.64     26.45 o
  -6   1  17     3224.74     3445.42     30.35 o
  -4   1  17     4631.30     5107.64     33.18 o
  -2   1  17    25920.28    26418.12    159.04 o
   0   1  17     3334.25     2988.43     20.08 o
   2   1  17     1336.99      943.74     13.66 o
   4   1  17    31259.18    31926.97    175.09 o
   6   1  17     6457.33     6422.56     45.13 o
   8   1  17    13140.40    12492.05    112.20 o
  10   1  17     1896.37     1709.68     54.84 o
 -11   2  17      167.15      165.86     37.39 o
  -9   2  17      809.69      711.59     40.17 o
  -7   2  17      103.94       91.89     16.32 o
  -5   2  17      770.97      743.07     14.90 o
  -3   2  17     2502.59     2344.40     20.93 o
  -1   2  17    10150.70    10054.78     58.22 o
   1   2  17      134.85      115.83     12.52 o
   3   2  17        2.72      -20.30     12.69 o
   5   2  17      100.01       90.51     12.47 o
   7   2  17        5.64       -0.39     26.48 o
   9   2  17        4.82       65.07     49.41 o
 -10   3  17        0.38      158.45     48.31 o
  -8   3  17       31.79       52.71     21.35 o
  -6   3  17       11.66       28.89     14.64 o
  -4   3  17       13.80       43.67     19.29 o
  -2   3  17      832.42      765.69     14.91 o
   0   3  17    10241.63    10480.83     78.06 o
   2   3  17     3628.84     3477.49     35.06 o
   4   3  17     5519.72     5289.69     49.52 o
   6   3  17      855.60      888.84     27.98 o
   8   3  17      783.63      760.19     35.04 o
  -7   4  17     1175.98     1141.19     34.69 o
  -5   4  17     1630.94     1568.57     29.27 o
  -3   4  17      713.74      768.30     18.25 o
  -1   4  17     1050.59      946.74     27.55 o
   1   4  17      760.80      657.10     25.52 o
   3   4  17     1429.83     1544.87     31.06 o
   5   4  17      181.86      286.72     33.61 o
   7   4  17      106.19      258.32     29.46 o
  -6   5  17       18.13       25.59     27.19 o
  -4   5  17      658.81      642.95     24.81 o
  -2   5  17      209.81      147.44     27.63 o
   0   5  17       72.99       56.65     31.47 o
   2   5  17      363.10      297.13     31.74 o
   4   5  17      344.69      316.45     23.87 o
   6   5  17      103.11       54.90     28.71 o
 -10   0  18     2674.53     2194.55    138.15 o
  -8   0  18     5482.37     5290.42     76.18 o
  -6   0  18     4440.15     5105.19     57.45 o
  -4   0  18      557.16      993.74     32.00 o
  -2   0  18    11859.12    12168.22     82.52 o
   2   0  18     1867.51     1811.16     22.11 o
   4   0  18     3124.01     3392.13     36.48 o
   6   0  18    12563.16    12915.91    151.08 o
   8   0  18     4950.72     5062.04     89.68 o
  10   0  18     2211.67     2012.31    107.72 o
 -11   1  18        3.09       35.47     34.46 o
  -9   1  18      455.90      511.58     27.86 o
  -7   1  18      256.26      269.71     14.29 o
  -5   1  18     1435.13     1399.18     18.75 o
  -3   1  18       14.12        9.32      5.66 o
  -1   1  18    12212.93    12745.45     68.31 o
   1   1  18    28736.49    31759.14    152.74 o
   3   1  18     1895.21     2182.05     19.08 o
   5   1  18        1.05      -19.91      9.96 o
   7   1  18      131.31       80.63     17.87 o
   9   1  18      215.81      137.49     29.94 o
  11   1  18       74.03       48.61     39.40 o
 -10   2  18      984.86      980.41     42.28 o
  -8   2  18     1389.55     1388.37     32.33 o
  -6   2  18     2928.92     3160.79     30.19 o
  -4   2  18      344.66      389.31     18.73 o
  -2   2  18     1030.95     1108.39     21.37 o
   0   2  18      382.39      377.54     14.50 o
   2   2  18     6283.46     6469.36     43.17 o
   4   2  18     4796.26     4919.72     37.31 o
   6   2  18     2219.96     2210.42     35.26 o
   8   2  18     2681.76     2701.05     44.00 o
  10   2  18      814.46      764.77     42.55 o
  -9   3  18      499.69      512.33     34.97 o
  -7   3  18      854.34      913.08     27.41 o
  -5   3  18     1966.00     1951.57     25.85 o
  -3   3  18     1443.30     1408.98     22.90 o
  -1   3  18    10768.65    11084.67     70.48 o
   1   3  18    10127.09     9790.05     67.71 o
   3   3  18     1930.63     1987.12     23.11 o
   5   3  18      288.92      283.92     17.25 o
   7   3  18       44.09       35.24     21.89 o
   9   3  18      421.53      425.27     41.52 o
  -8   4  18       31.64       77.05     26.36 o
  -6   4  18       64.40      146.98     19.18 o
  -4   4  18      893.87      820.99     21.19 o
  -2   4  18        8.65       18.26     12.15 o
   0   4  18       15.63       75.00     87.80 o
   2   4  18      306.17      260.81     37.11 o
   4   4  18     1208.93     1128.86     35.41 o
   6   4  18      176.08      166.28     23.24 o
   8   4  18      449.03      501.75     39.88 o
  -5   5  18     1225.57     1129.25     38.03 o
  -3   5  18     1226.19     1128.39     28.31 o
  -1   5  18     3200.88     2856.25     71.57 o
   1   5  18     2096.20     2016.26     65.90 o
   3   5  18     1225.76     1340.22     44.32 o
   5   5  18      453.55      449.95     36.52 o
 -10   1  19     1930.76     1701.89     56.88 o
  -8   1  19      743.53      667.82     33.25 o
  -6   1  19    14989.80    14554.52     85.08 o
  -4   1  19     7862.93     7786.68     45.42 o
  -2   1  19    12301.44    12084.32     74.31 o
   0   1  19    10781.36    10679.48     79.04 o
   2   1  19     1673.24     1569.51     17.76 o
   4   1  19     4711.31     4956.77     34.50 o
   6   1  19        0.82       19.79     18.14 o
   8   1  19     2556.49     3158.93     76.94 o
  10   1  19      771.46      853.21     47.31 o
 -11   2  19       16.46       64.77     39.84 o
  -9   2  19      121.85      191.98     27.86 o
  -7   2  19      163.42      199.56     23.56 o
  -5   2  19      327.73      336.92     11.83 o
  -3   2  19       45.72       55.70     11.35 o
  -1   2  19      809.18      668.80     12.75 o
   1   2  19       24.11       -9.89      9.92 o
   3   2  19     4970.37     4844.81     36.46 o
   5   2  19     1243.22     1254.53     22.27 o
   7   2  19      321.50      352.05     24.17 o
   9   2  19      896.22      804.58     40.81 o
 -10   3  19      921.27      912.17     43.40 o
  -8   3  19      229.14      202.21     23.20 o
  -6   3  19     1269.53     1304.34     26.39 o
  -4   3  19     5251.83     5327.10     41.19 o
  -2   3  19     2128.19     2126.66     21.37 o
   0   3  19     6673.93     7015.83     51.63 o
   2   3  19      367.40      404.78     36.56 o
   4   3  19        6.76       53.43     15.49 o
   6   3  19       22.18       51.85     54.96 o
   8   3  19       57.87      101.48     27.75 o
  -7   4  19       77.91      188.95     43.37 o
  -5   4  19      446.90      450.67     20.99 o
  -3   4  19      262.44      275.53     13.80 o
  -1   4  19      135.10      175.50     14.93 o
   1   4  19      159.14      212.19     60.36 o
   3   4  19     2713.26     2695.83     40.26 o
   5   4  19     4473.52     4139.89     56.11 o
   7   4  19     2224.92     2078.09     44.35 o
  -6   5  19       90.49       87.61     34.52 o
  -4   5  19       82.40      101.91     19.75 o
  -2   5  19       40.06       42.56     25.49 o
   0   5  19      323.38      313.25     32.59 o
   2   5  19        0.68       -5.30     26.74 o
   4   5  19       34.62       56.60     35.30 o
 -10   0  20      375.92      628.30    104.55 o
  -8   0  20      936.86     1196.42     39.99 o
  -6   0  20    14130.61    13841.83    110.44 o
  -4   0  20    18100.83    17221.17    118.23 o
  -2   0  20    14549.70    13989.85    105.98 o
   0   0  20    12176.74    11937.04     81.79 o
   2   0  20    19738.78    19955.62    131.38 o
   4   0  20     6622.55     6412.56     65.81 o
   6   0  20    18193.81    17630.19    153.63 o
  10   0  20       10.64      181.98     54.42 o
 -11   1  20      196.44      186.45     37.38 o
  -9   1  20      365.91      351.45     26.09 o
  -7   1  20      199.00      228.11     14.18 o
  -5   1  20     2428.14     2736.99     54.48 o
  -3   1  20        5.57       17.71      8.24 o
  -1   1  20      120.82       86.06      6.09 o
   1   1  20    14386.73    15716.54     79.52 o
   3   1  20     2113.48     2119.53     20.09 o
   5   1  20      610.73      569.77     14.65 o
   7   1  20       83.57       52.79     17.57 o
   9   1  20      100.63        0.89     28.78 o
 -10   2  20       95.17      207.77     31.40 o
  -8   2  20      745.37      811.21     31.29 o
  -6   2  20     4501.50     4596.13     36.76 o
  -4   2  20     6748.27     6504.41     40.69 o
  -2   2  20    17799.73    18221.57    138.04 o
   0   2  20    12351.83    12368.53     86.98 o
   2   2  20     4325.19     4035.62     30.37 o
   4   2  20     4932.68     5056.59     37.80 o
   6   2  20     1413.12     1310.18     31.03 o
   8   2  20      272.56      401.81     33.13 o
  10   2  20       57.44      126.72     42.45 o
  -9   3  20      257.37      336.55     37.86 o
  -7   3  20      201.77      279.93     25.52 o
  -5   3  20      865.37      880.18     21.27 o
  -3   3  20       55.10       75.75     11.77 o
  -1   3  20      848.73     1058.70     17.91 o
   1   3  20     9880.77     9902.12     67.50 o
   3   3  20     1677.81     1687.39     23.58 o
   5   3  20     2433.30     2389.86     38.17 o
   7   3  20      611.03      584.48     30.88 o
   9   3  20      489.22      458.04     38.98 o
  -8   4  20      297.64      299.75     32.18 o
  -6   4  20      717.26      686.22     25.00 o
  -4   4  20     1008.85      977.16     26.59 o
  -2   4  20      610.31      640.01     16.61 o
   0   4  20     4102.29     3885.62     45.23 o
   2   4  20      322.88      294.98     19.31 o
   4   4  20     1675.53     1561.76     32.18 o
   6   4  20       18.28      -41.45     21.96 o
   8   4  20       84.20      102.23     28.58 o
  -5   5  20      227.28      338.16     24.38 o
  -3   5  20       48.44      132.92     18.81 o
  -1   5  20       54.00      274.38     42.62 o
   1   5  20      596.17      657.22     65.99 o
   3   5  20     1008.70     1001.65     62.57 o
   5   5  20      672.26      681.26     39.44 o
 -10   1  21       87.20      405.51    183.29 o
  -8   1  21        5.88        9.47     21.02 o
  -6   1  21      219.71      312.07     13.58 o
  -4   1  21      838.55      817.58     19.39 o
  -2   1  21    11095.36    10531.25     71.27 o
   0   1  21     6386.51     5964.16     33.86 o
   2   1  21     9073.40     8456.02     60.48 o
   4   1  21    16261.91    16694.04     91.16 o
   6   1  21     3482.97     3529.50     35.97 o
   8   1  21     7816.20     7706.81    111.61 o
  10   1  21     1842.99     1744.37     61.36 o
 -11   2  21       25.19       -6.35     38.79 o
  -9   2  21      947.36      856.36     45.66 o
  -7   2  21      593.12      570.34     21.85 o
  -5   2  21      655.02      633.29     14.32 o
  -3   2  21     1834.28     1729.86     18.90 o
  -1   2  21     3419.97     3220.80     25.97 o
   1   2  21    11505.11    12170.29     68.95 o
   3   2  21        2.63      -21.49     13.94 o
   5   2  21        9.01      -21.08     16.83 o
   7   2  21       39.32       54.28     36.56 o
   9   2  21       30.35       78.17     33.75 o
 -10   3  21      101.22      195.75     35.12 o
  -8   3  21       22.42       73.27     20.72 o
  -6   3  21       99.97      164.31     16.67 o
  -4   3  21        6.41       48.25     11.61 o
  -2   3  21     4354.35     4358.76     31.54 o
   0   3  21     4881.57     4960.66     40.13 o
   2   3  21     3551.98     3582.41     30.14 o
   4   3  21     3188.77     3220.75     33.81 o
   6   3  21     1063.31     1114.20     31.77 o
   8   3  21     1543.91     1421.26     42.24 o
  -7   4  21      838.18      884.36     32.78 o
  -5   4  21      728.65      788.13     28.68 o
  -3   4  21      877.34      914.29     20.48 o
  -1   4  21      475.04      455.42     15.65 o
   1   4  21     9750.12     9396.49    101.65 o
   3   4  21      240.91      291.60     24.68 o
   7   4  21      234.44      316.92     30.87 o
  -6   5  21       46.59       87.76     32.87 o
  -4   5  21      103.70       32.98     19.90 o
  -2   5  21       15.38       19.55     18.37 o
   0   5  21       75.92       56.60     51.40 o
   2   5  21      367.85      322.03     45.67 o
   4   5  21      593.51      513.30     27.55 o
 -10   0  22     2087.60     1947.99     81.60 o
  -8   0  22     3001.23     2937.16     53.82 o
  -6   0  22     2172.93     3096.16     59.57 o
  -4   0  22     4552.85     4136.57     41.36 o
  -2   0  22     9618.10     9709.89     76.45 o
   2   0  22       44.83      107.45     10.58 o
   4   0  22    24257.61    24382.18    167.87 o
   6   0  22     7446.08     7164.68     77.58 o
   8   0  22    11021.07    10912.49    145.56 o
  10   0  22     1064.70     1024.63     74.32 o
 -11   1  22      173.04      159.69     37.27 o
  -9   1  22       10.40       52.18     33.78 o
  -7   1  22      392.06      381.37     17.12 o
  -5   1  22      358.89      377.45     13.13 o
  -3   1  22     2145.26     1966.80     17.41 o
  -1   1  22     3138.49     3226.33     21.56 o
   1   1  22       32.52       19.61      6.13 o
   3   1  22       69.97       88.57     10.37 o
   5   1  22       38.52       17.97     10.35 o
   7   1  22       27.76      -24.82     19.34 o
   9   1  22      177.17      134.03     30.82 o
 -10   2  22      885.27      787.59     45.44 o
  -8   2  22     1232.40     1230.53     31.87 o
  -6   2  22     3467.23     3669.29     36.40 o
  -4   2  22      763.40      786.53     19.77 o
  -2   2  22     1193.44     1222.47     29.59 o
   0   2  22     1294.44     1239.90     16.60 o
   2   2  22     4688.13     4932.81     35.02 o
   4   2  22     3534.75     3489.89     30.86 o
   6   2  22     3460.28     3212.91     44.21 o
   8   2  22     2966.88     2904.25     48.75 o
  10   2  22      904.64      797.78     47.18 o
  -9   3  22      498.94      527.43     37.94 o
  -7   3  22      956.28      961.91     28.71 o
  -5   3  22     1564.22     1544.30     26.71 o
  -3   3  22     2645.75     2722.42     26.29 o
  -1   3  22     3865.81     3815.93     30.31 o
   1   3  22     1825.82     1870.77     21.78 o
   3   3  22     1593.99     1655.47     24.35 o
   5   3  22      407.16      415.84     22.74 o
   7   3  22       38.37       14.83     23.77 o
   9   3  22      213.36      173.44     34.75 o
  -8   4  22       19.48       79.74     26.05 o
  -6   4  22        0.82       74.16     23.68 o
  -4   4  22      274.48      265.97     18.70 o
  -2   4  22      254.39      242.88     14.12 o
   0   4  22      295.77      328.56     20.30 o
   2   4  22      978.50      904.54     28.17 o
   4   4  22      537.36      541.27     25.91 o
   6   4  22       71.96       -1.23     32.92 o
  -5   5  22     1208.28     1094.76     32.08 o
  -3   5  22     1359.24     1282.19     30.11 o
  -1   5  22     2627.29     2458.82     56.02 o
   1   5  22      953.21      911.72     63.26 o
   3   5  22     1008.47     1088.30     34.66 o
   5   5  22      340.40      355.28     45.04 o
 -10   1  23     1296.70     1169.73     88.06 o
  -8   1  23      911.28      902.74     31.22 o
  -6   1  23     2975.88     2782.11     28.01 o
  -4   1  23    11082.32    10905.30     60.96 o
  -2   1  23    11377.88    11000.63     91.22 o
   0   1  23     9138.20     9426.57     60.77 o
   2   1  23      850.99      871.63     18.34 o
   4   1  23     1304.84     1420.06     19.76 o
   6   1  23     2693.66     2477.84     41.48 o
   8   1  23     1592.74     1996.06     60.46 o
  10   1  23      877.32      953.51     55.03 o
  -9   2  23      225.10      270.98     31.10 o
  -7   2  23      133.52      180.01     18.51 o
  -5   2  23       17.23        4.92      9.88 o
  -3   2  23      539.44      530.56     13.83 o
  -1   2  23      318.75      294.02     10.20 o
   1   2  23     5915.90     5800.95     38.85 o
   3   2  23     2813.35     2825.57     28.41 o
   5   2  23     2664.44     2634.89     33.50 o
   7   2  23      593.37      592.50     28.91 o
   9   2  23      651.80      529.95     39.42 o
  -8   3  23      527.36      509.52     26.00 o
  -6   3  23     2260.04     2255.50     33.71 o
  -4   3  23     3009.73     3005.10     30.23 o
  -2   3  23     1768.30     1963.93     22.71 o
   0   3  23     2148.50     2260.91     25.07 o
   2   3  23       53.75       51.44     12.26 o
   4   3  23      234.56      275.11     22.25 o
   6   3  23        0.37        3.13     32.86 o
   8   3  23       63.24      108.71     44.09 o
  -7   4  23      353.31      459.47     28.69 o
  -5   4  23      306.24      302.65     20.29 o
  -3   4  23       67.74       32.06     13.78 o
  -1   4  23     1310.22     1370.35     22.74 o
   1   4  23      707.23      944.32     39.98 o
   3   4  23     6655.37     6404.16     90.14 o
   5   4  23     3989.27     3783.91     64.70 o
   7   4  23      723.74      749.60     37.30 o
  -6   5  23      351.42      375.42     41.57 o
  -4   5  23       20.48      -18.59     19.77 o
  -2   5  23       12.26       18.19     19.06 o
   0   5  23      410.37      356.39     38.86 o
   2   5  23       12.32       57.27     46.95 o
   4   5  23       45.97       78.20     39.42 o
 -10   0  24     1385.82     1785.88    104.55 o
  -8   0  24       75.61       89.61     23.02 o
  -6   0  24    31493.43    31143.27    248.19 o
  -4   0  24      215.55      171.05     15.82 o
  -2   0  24    41124.69    40548.33    258.22 o
   0   0  24    28103.12    28190.73    182.42 o
   2   0  24     1452.13     1222.63     26.27 o
   4   0  24    21747.53    21740.94    159.83 o
   6   0  24     2142.11     2065.27     49.08 o
   8   0  24      377.80     1690.17    334.74 o
  10   0  24        3.78      132.86     54.39 o
 -11   1  24       12.35       -5.28     34.32 o
  -9   1  24      320.61      273.59     28.63 o
  -7   1  24      102.34       95.61     15.99 o
  -5   1  24      529.96      526.17     14.36 o
  -3   1  24      335.09      371.82     10.46 o
  -1   1  24       79.04       80.32      6.84 o
   1   1  24      141.21      110.14      8.28 o
   3   1  24      338.22      317.88     11.49 o
   5   1  24      381.65      321.42     13.90 o
   7   1  24        1.59      -34.72     19.23 o
   9   1  24      267.86      242.07     33.26 o
 -10   2  24      243.51      332.00     39.06 o
  -8   2  24      774.86      812.02     28.80 o
  -6   2  24     7948.86     7786.86     61.24 o
  -4   2  24     5457.89     5589.17     36.61 o
  -2   2  24    14193.42    13824.46    103.12 o
   0   2  24     9074.15     8809.60     59.83 o
   2   2  24     2925.76     2978.38     32.02 o
   4   2  24     3915.78     3690.80     40.74 o
   6   2  24       47.28       83.98     21.34 o
   8   2  24      448.15      492.37     41.85 o
  10   2  24       25.26       91.80     93.05 o
  -9   3  24      831.73      868.21     41.83 o
  -7   3  24      251.07      341.71     25.28 o
  -5   3  24      227.88      298.25     16.89 o
  -3   3  24       40.20       56.61     12.29 o
  -1   3  24      379.43      403.52     12.84 o
   1   3  24     1013.28     1004.00     18.66 o
   3   3  24     1115.74     1071.75     21.05 o
   5   3  24     2194.63     2167.39     37.70 o
   7   3  24     1225.24     1164.24     40.57 o
   9   3  24      155.18       99.61     37.02 o
  -8   4  24      646.35      644.06     33.33 o
  -6   4  24      171.89      157.12     23.66 o
  -4   4  24      787.68      857.11     27.87 o
  -2   4  24      767.69      740.20     20.64 o
   0   4  24     1649.96     1639.82     28.19 o
   2   4  24      865.82      809.62     23.56 o
   4   4  24      943.91      885.59     39.78 o
   6   4  24      654.88      724.68     40.05 o
  -5   5  24      241.80      323.96     26.35 o
  -3   5  24       18.25      101.81     20.72 o
  -1   5  24       56.12      197.13     44.31 o
   1   5  24      283.35      331.50     30.94 o
   3   5  24      981.57      995.45     34.78 o
   5   5  24      604.97      662.65     37.67 o
 -10   1  25       22.71      207.77     50.96 o
  -8   1  25       24.92       50.39     23.09 o
  -6   1  25     1058.76     1231.32     21.17 o
  -4   1  25      361.35      395.78     16.21 o
  -2   1  25     9168.98     8849.45     57.50 o
   0   1  25     9982.29     9795.56     72.13 o
   2   1  25    14070.40    13608.59     92.15 o
   4   1  25     9414.72     9702.09     64.52 o
   6   1  25    15294.43    14336.14    114.95 o
   8   1  25     5497.95     5216.86     75.08 o
  10   1  25     1846.34     1811.54     97.86 o
  -9   2  25      652.31      582.21     31.17 o
  -7   2  25     1313.80     1248.74     29.93 o
  -5   2  25     1049.92     1000.75     18.93 o
  -3   2  25      588.37      572.26     12.69 o
  -1   2  25        7.19      -19.08      9.66 o
   1   2  25     2454.06     2522.68     24.02 o
   3   2  25      462.88      435.58     14.02 o
   5   2  25       65.09       53.69     21.66 o
   7   2  25      393.85      378.69     27.13 o
   9   2  25      120.17       99.26     32.71 o
  -8   3  25        5.79       52.43     23.24 o
  -6   3  25      216.33      301.77     20.66 o
  -4   3  25      340.31      337.02     14.76 o
  -2   3  25     4016.94     4012.41     33.60 o
   0   3  25     3334.14     3267.39     29.76 o
   2   3  25     1136.98     1138.40     21.05 o
   4   3  25     3656.42     3659.93     41.78 o
   6   3  25     1498.91     1374.29     42.21 o
   8   3  25     1502.31     1342.99     46.89 o
  -7   4  25     1061.69     1110.41     47.25 o
  -5   4  25      971.04      989.85     27.21 o
  -3   4  25       93.00      135.32     16.22 o
  -1   4  25     2761.71     2567.36     36.32 o
   1   4  25     2073.91     2141.32     39.08 o
   3   4  25      611.70      792.89     33.31 o
   5   4  25       32.48      134.52     51.86 o
   7   4  25      776.33      798.02     45.40 o
  -4   5  25       14.14       -0.67     20.28 o
  -2   5  25       58.64       26.07     19.91 o
   0   5  25       41.64       -0.24     26.83 o
   2   5  25      429.18      346.87     29.58 o
   4   5  25      697.62      595.57     30.91 o
 -10   0  26     2798.84     2637.78    170.29 o
  -6   0  26     2663.73     3052.71     71.63 o
   2   0  26    14784.84    14682.00    110.39 o
   4   0  26     9634.82     9726.71     88.61 o
   6   0  26      384.73      415.70     44.25 o
   8   0  26     4699.03     4572.25    102.42 o
  10   0  26      891.57      751.64     70.51 o
 -11   1  26        1.18        1.84     35.00 o
  -9   1  26       26.50       41.47     35.42 o
  -7   1  26      734.82      770.85     28.50 o
  -5   1  26     1279.34     1139.93     19.70 o
  -3   1  26     1739.30     1664.10     18.09 o
  -1   1  26     1631.57     1668.90     16.45 o
   1   1  26        2.47      -13.96      6.98 o
   3   1  26        8.65      -18.41      9.21 o
   5   1  26     1614.46     1453.93     23.79 o
   7   1  26      114.00      194.52     62.54 o
   9   1  26      174.69      156.36     35.18 o
 -10   2  26     1009.51      962.51     48.50 o
  -8   2  26      764.33      805.53     31.62 o
  -6   2  26      365.17      512.42     19.95 o
  -4   2  26      419.98      475.82     12.61 o
  -2   2  26      908.15      944.24     17.10 o
   0   2  26     1382.21     1382.70     18.29 o
   2   2  26     3421.91     3467.30     35.14 o
   4   2  26     2846.36     2853.64     36.75 o
   6   2  26      949.06     1037.68     49.27 o
   8   2  26     2455.43     2309.15     53.06 o
  -9   3  26      132.18      234.80     33.87 o
  -7   3  26      988.48     1047.75     32.60 o
  -5   3  26     1780.49     1840.43     29.15 o
  -3   3  26     3537.82     3528.38     34.92 o
  -1   3  26     3753.57     3766.98     31.35 o
   1   3  26     4262.86     4266.52     36.27 o
   3   3  26      557.45      618.71     18.65 o
   5   3  26      792.75      769.19     27.13 o
   7   3  26       19.43       32.21     30.73 o
  -8   4  26      185.62      236.10     29.98 o
  -6   4  26      194.00      249.52     24.91 o
  -4   4  26       29.44       49.55     16.76 o
  -2   4  26      382.62      380.71     21.27 o
   0   4  26      330.75      321.92     17.02 o
   2   4  26      752.29      731.46     22.62 o
   4   4  26      341.58      364.10     31.40 o
   6   4  26     1046.22     1000.66     57.89 o
  -5   5  26     1068.30     1006.29     34.01 o
  -3   5  26     1369.62     1269.80     33.20 o
  -1   5  26     2764.59     2637.16     56.48 o
   1   5  26      969.00      928.72     55.44 o
   3   5  26      734.73      764.17     32.95 o
 -10   1  27     1242.30     1158.47     82.24 o
  -8   1  27      945.19      953.48     30.55 o
  -6   1  27     6309.62     6237.75     56.17 o
  -4   1  27     9515.16     8944.60     54.84 o
  -2   1  27    11713.35    11375.70     98.69 o
   0   1  27     8961.74     8865.38     63.15 o
   2   1  27      811.80      865.68     20.00 o
   4   1  27      213.04      216.35     16.09 o
   6   1  27       24.05       49.75     26.89 o
   8   1  27     1796.59     2263.24     54.05 o
  10   1  27      836.32      829.93     72.14 o
  -9   2  27      294.48      322.78     30.52 o
  -7   2  27       62.16      128.36     18.17 o
  -5   2  27      350.54      305.50     14.00 o
  -3   2  27     1268.56     1171.06     17.96 o
  -1   2  27     1781.68     1703.19     20.79 o
   1   2  27     1677.25     1574.21     20.52 o
   3   2  27     1660.85     1635.98     22.92 o
   5   2  27     4132.74     4187.22     48.81 o
   7   2  27     1104.82     1191.25     36.54 o
   9   2  27      277.55      233.24     35.75 o
  -8   3  27      586.17      598.67     38.22 o
  -6   3  27     2745.29     2742.20     40.24 o
  -4   3  27     2206.19     2164.82     28.40 o
  -2   3  27      125.05      229.67     12.93 o
   0   3  27     2552.56     2441.73     26.74 o
   2   3  27      140.99      168.96     16.39 o
   4   3  27     1354.84     1392.83     32.07 o
   6   3  27        4.18       20.09     29.62 o
   8   3  27      693.72      790.53     75.01 o
  -7   4  27       91.36      142.06     25.97 o
  -5   4  27        6.91       62.04     19.21 o
  -3   4  27      250.20      236.18     19.25 o
  -1   4  27       66.40      172.00     21.14 o
   1   4  27     2927.61     2861.06     36.58 o
   3   4  27     4846.86     4615.97     86.48 o
   5   4  27     3035.52     2802.30     47.72 o
   7   4  27      687.12      697.97     37.51 o
  -4   5  27       17.68       16.08     23.30 o
  -2   5  27       11.70       17.48     20.66 o
   0   5  27      161.11      118.55     25.78 o
   2   5  27       20.46       55.80     22.15 o
   4   5  27       10.35       38.73     24.67 o
 -10   0  28      620.36      800.80     73.40 o
  -8   0  28     2401.77     2360.23     75.02 o
  -6   0  28     1880.28     1969.52     57.62 o
  -4   0  28     3864.56     3615.03     40.28 o
  -2   0  28    25279.02    24840.19    160.52 o
   0   0  28    28470.81    29271.68    199.26 o
   2   0  28     5886.78     5673.36     55.22 o
   4   0  28     9910.66    10723.93     97.70 o
   6   0  28       27.48       75.97     25.83 o
   8   0  28      610.32      771.97     63.04 o
  10   0  28      169.43      194.74     58.61 o
 -11   1  28       15.49       18.79     35.44 o
  -9   1  28      416.25      380.91     31.60 o
  -7   1  28      162.51      246.75     30.49 o
  -5   1  28      305.94      277.56     12.66 o
  -3   1  28     1746.99     1809.51     22.17 o
  -1   1  28     3268.47     3376.72     29.70 o
   1   1  28      426.31      483.28     13.86 o
   3   1  28      519.89      556.60     15.97 o
   5   1  28      148.58       66.76     15.96 o
   7   1  28     1304.13     1286.31     52.87 o
   9   1  28      227.02      116.45     36.81 o
 -10   2  28      388.42      515.40     47.62 o
  -8   2  28      859.60      892.35     32.86 o
  -6   2  28     3922.01     3880.47     42.81 o
  -4   2  28     3975.12     4063.68     30.83 o
  -2   2  28     9315.52     9068.94     61.72 o
   0   2  28     7138.01     7037.99     48.22 o
   2   2  28     2532.58     2568.75     27.64 o
   4   2  28     3833.25     3633.37     37.96 o
   6   2  28      494.06      542.61     28.05 o
   8   2  28      406.86      511.23    131.36 o
  -9   3  28     1081.82     1071.42     48.48 o
  -7   3  28      337.77      392.38     24.39 o
  -5   3  28      116.90      189.75     17.38 o
  -3   3  28       37.57       76.89     12.71 o
  -1   3  28     6861.47     6770.16     51.84 o
   1   3  28      169.35      180.08     12.77 o
   3   3  28     2073.51     1948.49     33.52 o
   5   3  28     1125.59     1121.40     31.30 o
   7   3  28      991.41      945.70     39.67 o
  -8   4  28      338.88      331.25     41.76 o
  -6   4  28     1159.33     1103.01     34.89 o
  -4   4  28      447.67      487.46     21.74 o
  -2   4  28     1073.39     1043.46     26.21 o
   0   4  28      635.17      633.00     24.06 o
   2   4  28      873.02      813.43     27.29 o
   4   4  28      628.39      554.48     40.69 o
   6   4  28      148.45      213.54     33.00 o
  -5   5  28      237.16      295.13     31.26 o
  -3   5  28       13.69       78.82     21.77 o
  -1   5  28      477.54      598.83     35.74 o
   1   5  28      271.09      308.36     26.46 o
   3   5  28      806.01      832.47     31.84 o
 -10   1  29       12.88      238.79    110.04 o
  -8   1  29       53.92       42.55     19.48 o
  -4   1  29       25.15       21.78      9.90 o
  -2   1  29     8190.33     8106.84     54.71 o
   0   1  29    13383.38    12835.75     80.88 o
   2   1  29    10259.33    10128.58     67.52 o
   4   1  29     9411.54     9326.28     77.19 o
   6   1  29     2592.08     2559.85     43.17 o
   8   1  29     6370.24     5908.54     82.29 o
  10   1  29     1283.86     1246.20     58.46 o
  -9   2  29      407.79      383.57     30.88 o
  -7   2  29     1396.94     1330.94     30.51 o
  -5   2  29     1304.22     1252.43     24.90 o
  -3   2  29      254.13      266.17     11.56 o
  -1   2  29     2886.52     2926.34     27.54 o
   1   2  29     1304.89     1368.01     20.13 o
   3   2  29     1204.92     1132.82     21.92 o
   5   2  29      217.44      219.92     26.73 o
   7   2  29      838.79      892.30     41.02 o
   9   2  29      111.59       70.39     34.27 o
  -8   3  29       18.81       99.12     26.01 o
  -6   3  29      271.34      356.20     24.65 o
  -4   3  29      417.17      456.83     23.22 o
  -2   3  29     6326.97     6065.17     48.50 o
   0   3  29       28.02       16.88     11.83 o
   2   3  29     2907.54     2958.43     33.24 o
   4   3  29     3142.89     3310.46     44.49 o
   6   3  29     2305.01     2149.60     46.89 o
   8   3  29     2229.40     2033.00     55.77 o
  -7   4  29      477.44      495.43     31.68 o
  -5   4  29      843.08      819.65     32.32 o
  -3   4  29      931.40     1009.77     26.35 o
  -1   4  29     5613.39     5578.54     59.87 o
   1   4  29     1137.34     1223.09     29.03 o
   3   4  29       88.99      358.52    120.73 o
   5   4  29       75.26      157.85     27.22 o
  -4   5  29       29.01       42.62     23.90 o
  -2   5  29      144.42      126.30     23.32 o
   0   5  29      102.45       47.02     20.30 o
   2   5  29      274.04      236.28     25.68 o
   4   5  29      790.59      789.65     38.09 o
 -10   0  30     1491.79     1455.16     78.37 o
  -6   0  30     1176.43     1157.70     35.04 o
  -4   0  30      891.96      869.82     23.34 o
   2   0  30    18342.98    17915.43    139.55 o
   4   0  30    22941.04    24566.57    207.35 o
   6   0  30      843.21      866.72     65.85 o
   8   0  30     2219.55     2073.37    111.67 o
  10   0  30      818.44      733.75     71.77 o
  -9   1  30      108.09       59.82     31.19 o
  -7   1  30     2022.88     1914.11     34.01 o
  -5   1  30      261.42      248.03     13.87 o
  -3   1  30     2091.64     2160.28     21.56 o
  -1   1  30      947.77      970.64     15.80 o
   1   1  30      191.12      213.60     10.70 o
   3   1  30     1377.30     1277.62     23.17 o
   5   1  30      322.85      292.77     26.39 o
   7   1  30      136.00      223.77     51.45 o
   9   1  30        0.85      -35.52     32.93 o
 -10   2  30     1114.66     1030.38     69.14 o
  -8   2  30      553.40      626.36     44.11 o
  -6   2  30      357.40      445.02     20.16 o
  -4   2  30       75.80       97.48     15.09 o
  -2   2  30      368.62      397.85     12.60 o
   0   2  30      878.61      976.40     17.92 o
   2   2  30     2313.78     2235.07     25.19 o
   4   2  30     4279.92     3933.54     44.30 o
   6   2  30     1982.43     2058.90     46.79 o
   8   2  30     1344.85     1252.79    155.30 o
  -9   3  30       42.97      117.08     32.75 o
  -7   3  30     1462.80     1510.49     36.36 o
  -5   3  30     2120.84     2050.71     32.91 o
  -3   3  30     1904.94     1988.48     28.04 o
  -1   3  30      505.31      527.48     19.38 o
   1   3  30      593.56      644.52     17.27 o
   3   3  30     1171.49     1218.97     30.52 o
   5   3  30      794.92      856.75     29.02 o
   7   3  30       14.67       77.10     28.46 o
  -6   4  30       84.80      157.38     25.16 o
  -4   4  30        0.10       14.20     19.37 o
  -2   4  30      274.77      277.37     21.46 o
   0   4  30       45.00       10.46     15.86 o
   2   4  30      511.52      528.64     26.73 o
   4   4  30        3.11       10.51     23.40 o
   6   4  30      836.96      844.19     63.23 o
  -3   5  30     1041.09     1038.80     40.60 o
  -1   5  30     1841.72     1695.50     50.08 o
   1   5  30      504.94      518.29     26.76 o
   3   5  30      651.66      707.69     33.36 o
 -10   1  31     1471.56     1403.35     98.67 o
  -8   1  31       17.00       80.89     21.49 o
  -6   1  31     8068.72     7880.23     65.63 o
  -4   1  31     3056.99     2882.48     28.20 o
  -2   1  31    11433.40    11663.05     65.84 o
   0   1  31     8630.19     8713.80     56.18 o
   4   1  31     4255.41     4141.86     42.84 o
   6   1  31      892.20      893.33     30.62 o
   8   1  31      634.53      786.83     79.22 o
  -9   2  31      203.91      212.42     29.23 o
  -7   2  31        2.66       66.68     27.49 o
  -5   2  31      446.78      433.84     18.68 o
  -3   2  31     1591.37     1447.79     20.98 o
  -1   2  31      390.44      394.61     13.82 o
   1   2  31     1175.88     1191.31     20.45 o
   3   2  31      812.12      804.20     20.40 o
   5   2  31     5122.93     4790.08     57.99 o
   7   2  31     1552.96     1539.55     41.03 o
   9   2  31        4.86      -64.20     33.19 o
  -8   3  31     1306.80     1227.40     70.56 o
  -6   3  31     2213.32     2148.58     37.60 o
  -4   3  31      534.08      670.77     22.12 o
  -2   3  31      812.90      912.65     21.32 o
   0   3  31      258.88      261.54     14.31 o
   2   3  31      549.74      539.80     19.21 o
   4   3  31      484.85      394.94     26.28 o
   6   3  31       58.43      101.63     26.61 o
   8   3  31      870.78      961.90     81.41 o
  -7   4  31        3.17       32.31     26.55 o
  -5   4  31        3.70       -1.41     22.04 o
  -3   4  31      422.29      399.82     21.11 o
  -1   4  31     1679.34     1959.97     38.24 o
   1   4  31     2955.74     2877.31     42.61 o
   3   4  31     3373.87     3095.39     53.81 o
   5   4  31     1625.65     1584.79     40.11 o
  -4   5  31      163.58      115.12     25.92 o
  -2   5  31        4.34       26.00     25.67 o
   0   5  31      117.75       80.94     22.40 o
   2   5  31        3.26       -8.38     25.02 o
 -10   0  32      611.69      792.56     94.52 o
  -8   0  32     5596.99     5075.62    157.03 o
  -6   0  32     1034.60     1067.16     34.17 o
  -4   0  32     3884.61     3796.34     42.99 o
  -2   0  32    19801.21    19333.71    133.73 o
   0   0  32    22891.93    22854.19    160.43 o
   2   0  32     5937.71     5789.10     61.62 o
   4   0  32      744.98      765.81     41.63 o
   6   0  32       23.63       25.45     53.01 o
   8   0  32      761.95      862.99     68.27 o
  -9   1  32       27.11       60.68     31.57 o
  -7   1  32     1199.60     1237.38     33.19 o
  -5   1  32      321.02      302.44     15.73 o
  -3   1  32      353.61      316.33     11.44 o
  -1   1  32      297.75      267.13     12.87 o
   1   1  32      125.49       88.22     10.17 o
   3   1  32       86.83       67.36     12.32 o
   5   1  32      106.36       31.69     26.66 o
   7   1  32     1107.19     1027.49     44.08 o
   9   1  32      520.54      410.97     43.80 o
 -10   2  32      404.89      417.36     46.95 o
  -8   2  32     1664.64     1601.15     45.88 o
  -6   2  32     3001.35     3068.24     39.47 o
  -4   2  32     3012.95     2938.17     30.65 o
  -2   2  32     4344.87     4130.87     32.53 o
   0   2  32     9337.81     9503.81     61.87 o
   2   2  32     1641.87     1659.48     24.11 o
   4   2  32      962.39     1148.84     30.10 o
   6   2  32     1031.72     1049.44     34.54 o
   8   2  32        1.23      123.37     37.09 o
  -9   3  32      215.53      174.14     34.58 o
  -7   3  32      728.98      781.36     38.93 o
  -5   3  32      267.17      305.99     20.55 o
  -3   3  32       39.43       84.10     15.39 o
  -1   3  32      409.05      392.69     16.52 o
   1   3  32      121.52      129.80     14.39 o
   3   3  32      739.33      752.60     25.38 o
   5   3  32      561.70      556.76     30.86 o
   7   3  32     1217.23     1146.84     53.59 o
  -6   4  32     1083.78     1037.04     50.91 o
  -4   4  32      383.52      360.03     25.72 o
  -2   4  32     1228.47     1222.42     32.42 o
   0   4  32      326.99      279.50     22.17 o
   2   4  32      568.42      544.27     27.93 o
   4   4  32     1762.28     1719.42     43.03 o
   6   4  32      140.41      183.23     29.37 o
  -3   5  32       13.33      132.45     25.26 o
  -1   5  32       53.11      127.46     23.77 o
   1   5  32      563.77      584.58     28.77 o
   3   5  32      460.52      549.66     41.40 o
 -10   1  33      234.34      325.91     76.92 o
  -8   1  33        7.87      143.71    101.15 o
  -4   1  33      675.44      673.62     16.99 o
  -2   1  33     4302.29     4214.15     31.86 o
   0   1  33    10195.40     9870.24     59.05 o
   2   1  33    11984.15    12102.62     88.98 o
   4   1  33    22636.07    22635.27    158.11 o
   6   1  33     2584.64     2489.24     66.07 o
   8   1  33     4240.02     4029.06     68.91 o
  -9   2  33      281.54      301.13     35.40 o
  -7   2  33      730.92      684.27     30.27 o
  -5   2  33     1233.68     1264.99     27.74 o
  -3   2  33      315.54      256.06     13.58 o
  -1   2  33      125.49      185.35     45.85 o
   1   2  33     3995.98     4167.78     35.80 o
   3   2  33        3.35       15.39     20.06 o
   5   2  33      739.14      738.16     29.87 o
   7   2  33      994.61      969.68     76.11 o
   9   2  33       38.37      193.84    183.46 o
  -8   3  33        0.13       48.39     30.17 o
  -6   3  33      427.43      459.18     27.90 o
  -4   3  33      867.06      852.85     25.98 o
  -2   3  33     2231.37     2244.50     30.52 o
   0   3  33      208.56      196.06     15.46 o
   2   3  33     2417.09     2515.29     37.92 o
   4   3  33     2925.06     2766.54     42.94 o
   6   3  33     2710.66     2485.27     51.37 o
   8   3  33     1412.12     1433.41     69.38 o
  -7   4  33      397.95      416.97     31.94 o
  -5   4  33     1034.96     1024.75     49.89 o
  -3   4  33     1158.74     1216.60     32.57 o
  -1   4  33     1814.48     1953.01     37.45 o
   1   4  33      360.67      405.88     26.25 o
   3   4  33        0.15       90.86     29.44 o
   5   4  33       33.46       57.06     30.77 o
  -4   5  33        2.38       -7.40     27.36 o
  -2   5  33      765.04      611.10     31.59 o
   0   5  33       18.02      -15.29     22.57 o
   2   5  33      327.08      314.29     33.43 o
 -10   0  34     1045.84     1013.13    108.76 o
  -6   0  34      793.36      784.63     30.92 o
  -4   0  34      600.65      591.83     21.02 o
   0   0  34     1686.74     1844.79     31.22 o
   2   0  34    13387.92    13090.39    121.06 o
   4   0  34     1456.68     1431.58     36.18 o
   6   0  34     1083.20     1168.47     51.42 o
   8   0  34     1384.55     1353.01     88.11 o
  -9   1  34       39.42       47.06     31.90 o
  -7   1  34      223.72      245.15     22.00 o
  -5   1  34      957.44      956.12     21.29 o
  -3   1  34     1020.10     1101.44     18.89 o
  -1   1  34      160.23      150.81     10.58 o
   1   1  34        6.67      -18.55      9.28 o
   3   1  34      836.41      841.40     18.89 o
   5   1  34      566.09      506.36     39.96 o
   7   1  34       80.44      100.95     52.40 o
   9   1  34      450.52      426.45     53.18 o
 -10   2  34     1106.49     1013.51     63.15 o
  -8   2  34       16.83       67.34     25.58 o
  -6   2  34      142.16      815.82    261.57 o
  -4   2  34      253.24      216.72     17.42 o
  -2   2  34     1856.87     1827.08     24.39 o
   0   2  34      267.40      298.89     13.94 o
   2   2  34     3918.00     3839.72     38.42 o
   4   2  34     2447.95     2850.80     50.51 o
   6   2  34      637.93      738.75     32.22 o
   8   2  34     2906.85     2702.89     73.43 o
  -7   3  34      742.61      745.70     33.09 o
  -5   3  34     1737.96     1731.85     34.74 o
  -3   3  34     5408.43     5363.52     57.09 o
  -1   3  34      851.97      906.89     23.59 o
   1   3  34      402.98      420.98     20.05 o
   3   3  34      571.52      573.83     25.90 o
   5   3  34      776.28      779.50     38.12 o
   7   3  34      103.93      188.85     49.35 o
  -6   4  34       64.98      100.35     26.57 o
  -4   4  34        0.54       11.20     20.49 o
  -2   4  34      159.44      216.86     22.25 o
   0   4  34       29.72       -6.22     21.14 o
   2   4  34      326.59      291.07     25.83 o
   4   4  34      450.54      526.67     28.26 o
   6   4  34      475.02      508.82     41.52 o
  -3   5  34     1439.80     1366.28     49.45 o
  -1   5  34     1114.20     1116.68     37.83 o
   1   5  34      502.50      543.45     29.29 o
 -10   1  35      984.75      906.73     61.70 o
  -8   1  35     2363.35     2186.78     49.47 o
  -6   1  35     3926.19     3772.96     47.88 o
  -4   1  35     2666.99     2688.33     29.70 o
  -2   1  35     6723.11     6629.16     43.88 o
   0   1  35     5964.56     6012.67     50.70 o
   2   1  35        3.68       20.77     18.10 o
   6   1  35     1536.51     1596.76     53.87 o
   8   1  35      528.00      585.21     48.28 o
  -9   2  35      308.09      280.71     36.18 o
  -7   2  35      128.02      192.10     27.68 o
  -5   2  35       23.22       10.43     16.21 o
  -3   2  35      176.22      148.82     14.25 o
  -1   2  35     4189.82     4069.48     37.33 o
   1   2  35       86.76       81.71     12.72 o
   3   2  35     4499.02     4529.37     50.39 o
   5   2  35     1250.43     1279.22     37.39 o
   7   2  35     1560.74     1480.82     50.25 o
  -8   3  35      596.25      584.09     39.20 o
  -6   3  35     1681.23     1591.13     37.09 o
  -4   3  35      300.89      389.04     21.79 o
  -2   3  35      663.21      677.34     26.22 o
   0   3  35      575.29      616.88     22.36 o
   2   3  35      648.12      648.55     24.92 o
   4   3  35      329.07      360.12     25.04 o
   6   3  35      328.86      450.60     32.30 o
  -7   4  35        8.98       14.05     28.62 o
  -5   4  35        2.56       35.24     24.75 o
  -3   4  35       34.69      125.96     21.26 o
  -1   4  35     2612.53     2660.76     42.09 o
   1   4  35     2343.49     2266.15     44.24 o
   3   4  35     2025.32     1885.26     40.08 o
   5   4  35      897.52      850.58     66.09 o
  -2   5  35       16.93       72.69     26.02 o
   0   5  35        0.81      -20.89     23.28 o
   2   5  35       11.38       13.12     28.22 o
 -10   0  36      255.38     1271.52    256.76 o
  -8   0  36     1580.02     1667.05    111.51 o
  -6   0  36     2078.69     2188.63     49.95 o
  -4   0  36     4446.85     4300.12     54.81 o
  -2   0  36    12047.64    11853.13     93.35 o
   0   0  36    12672.68    12949.58    108.10 o
   2   0  36     6232.87     6665.64     86.25 o
   4   0  36     1673.88     1604.19     42.78 o
   6   0  36        6.60       34.75     71.34 o
   8   0  36      971.72      971.71    134.38 o
  -9   1  36       62.30       83.10     33.57 o
  -7   1  36      206.94      153.83     22.37 o
  -5   1  36       55.76       43.88     21.13 o
  -3   1  36      641.52      674.17     15.59 o
  -1   1  36        0.25      -18.87      9.44 o
   1   1  36        4.72      -30.12     15.06 o
   3   1  36       19.88       -8.95     13.27 o
   5   1  36      233.32      132.22     23.41 o
   7   1  36     1188.57     1178.03     48.29 o
   9   1  36      168.74      127.36     41.70 o
  -8   2  36      983.95      990.70     38.46 o
  -6   2  36     3416.49     3396.74     46.16 o
  -4   2  36      523.67      527.17     21.76 o
  -2   2  36     7998.06     8022.97     66.99 o
   0   2  36     2479.73     2427.95     30.28 o
   2   2  36     3506.82     3537.26     40.53 o
   4   2  36     3410.97     3488.57     51.53 o
   6   2  36       12.95        8.44     29.70 o
   8   2  36      205.32      352.21    212.01 o
  -7   3  36      507.56      496.54     33.60 o
  -5   3  36      231.84      241.90     22.68 o
  -3   3  36     1697.90     1683.67     33.41 o
  -1   3  36      312.26      305.47     20.09 o
   1   3  36      312.15      299.08     20.62 o
   3   3  36      502.40      474.49     24.41 o
   5   3  36      275.28      297.47     29.01 o
   7   3  36     1202.50     1145.07     47.35 o
  -6   4  36      649.03      665.62     35.42 o
  -4   4  36      333.07      385.00     27.62 o
  -2   4  36     1469.51     1359.72     37.21 o
   0   4  36      228.52      166.81     24.83 o
   2   4  36      269.96      249.22     26.03 o
   4   4  36      343.31      333.76     34.63 o
  -3   5  36       95.43      132.07     32.07 o
  -1   5  36       86.99      111.53     25.47 o
   1   5  36      425.82      487.65     32.31 o
 -10   1  37      181.71      330.85     49.75 o
  -8   1  37      213.30     1613.35    331.08 o
  -4   1  37     1454.18     1450.09     23.91 o
  -2   1  37     2889.38     2703.46     27.23 o
   0   1  37     7834.40     7928.81     55.07 o
   2   1  37     4572.92     4497.40     37.53 o
   4   1  37    12287.87    12144.63    124.86 o
   6   1  37     3662.27     3499.52    263.89 o
   8   1  37     1876.63     1892.63     72.39 o
  -9   2  37       74.99       70.70     39.26 o
  -7   2  37     1420.66     1425.78     42.78 o
  -5   2  37      338.94      294.37     21.46 o
  -3   2  37     3111.03     3272.94     40.78 o
  -1   2  37      935.82      925.70     23.38 o
   1   2  37      140.81      129.56     15.76 o
   3   2  37      413.21      412.71     28.57 o
   5   2  37        2.85       -9.24     30.12 o
   7   2  37      268.48      300.44     42.53 o
  -8   3  37       15.96       18.29     30.97 o
  -6   3  37      318.85      297.77     26.75 o
  -4   3  37      564.93      554.48     25.11 o
  -2   3  37     1119.18     1118.15     28.85 o
   0   3  37      532.13      525.01     23.31 o
   2   3  37     3564.18     3676.28     49.45 o
   4   3  37     2729.06     2608.63     64.80 o
   6   3  37     2379.34     2261.22     51.20 o
  -5   4  37     1134.30     1086.29     37.52 o
  -3   4  37     3742.16     3761.07     51.28 o
  -1   4  37      662.30      772.47     32.11 o
   1   4  37       41.28       81.83     23.49 o
   3   4  37        3.52       44.86     23.75 o
   5   4  37        4.96       59.78     41.71 o
  -2   5  37      858.20      789.42     39.52 o
   0   5  37       43.20       16.26     27.11 o
 -10   0  38     1291.90     1151.33    119.71 o
  -8   0  38      237.47     1325.82    240.38 o
  -6   0  38      652.52      710.01     38.91 o
   0   0  38     1137.78     1353.47     32.11 o
   2   0  38    16317.29    16683.23    277.93 o
   4   0  38     1484.39     1573.09     53.76 o
   6   0  38     1905.63     1936.24     72.22 o
   8   0  38     1354.68     1290.60    109.49 o
  -9   1  38      115.58      100.97     34.80 o
  -7   1  38       16.80       15.09     21.72 o
  -5   1  38      312.54      292.37     26.34 o
  -3   1  38      113.17       82.43     11.63 o
  -1   1  38       54.40       45.35     11.04 o
   1   1  38     1123.73     1107.81     21.33 o
   3   1  38       62.91       33.37     16.99 o
   5   1  38      203.44      115.51     26.27 o
   7   1  38      167.50      123.71     32.19 o
  -8   2  38       16.80      102.57     44.33 o
  -6   2  38      671.67      653.50     28.35 o
  -4   2  38      131.82      137.40     19.22 o
  -2   2  38       22.22      963.98    226.82 o
   0   2  38      101.77      109.65     30.68 o
   2   2  38     4894.93     4733.00     56.50 o
   4   2  38     1463.87     1744.01     40.04 o
   6   2  38     1576.67     1555.59     52.89 o
   8   2  38     1711.75     1523.19    140.96 o
  -7   3  38      398.80      355.59     32.20 o
  -5   3  38     1255.60     1289.46     35.72 o
  -3   3  38      463.28      415.96     24.34 o
  -1   3  38     1418.13     1380.19     31.17 o
   1   3  38      364.77      412.09     22.67 o
   3   3  38      185.84      198.26     23.34 o
   5   3  38      692.75      725.21     41.10 o
   7   3  38       82.70      171.56     48.24 o
  -6   4  38       79.72       75.78     28.28 o
  -4   4  38       10.11       38.26     24.08 o
  -2   4  38       99.32      103.71     24.37 o
   0   4  38      165.60      144.99     22.74 o
   2   4  38       26.86        3.98     21.69 o
   4   4  38      355.86      436.46     31.84 o
  -1   5  38      861.79      852.02     38.60 o
 -10   1  39      430.63      564.16     55.79 o
  -8   1  39     2231.29     2102.26     60.39 o
  -6   1  39     3079.37     3154.31     46.60 o
  -4   1  39     2476.57     2546.43     34.96 o
  -2   1  39     1263.93     1336.58     22.15 o
   0   1  39     7511.24     7680.78     52.26 o
   2   1  39     1435.22     1476.62     34.34 o
   6   1  39     1302.99     1548.43    283.03 o
   8   1  39     1725.30     1901.47     91.44 o
  -9   2  39       85.10       -8.49     38.76 o
  -7   2  39      137.68      123.03     26.46 o
  -5   2  39       70.23       42.51     19.57 o
  -3   2  39      611.81      641.98     32.89 o
  -1   2  39     1984.85     1890.13     33.03 o
   1   2  39      846.91      884.98     24.94 o
   3   2  39     2778.39     2667.95     45.52 o
   5   2  39      753.32      761.30     32.54 o
   7   2  39      582.55      558.19     39.57 o
  -8   3  39      352.82      289.16     36.37 o
  -6   3  39      897.18      853.88     34.90 o
  -4   3  39      294.28      355.09     24.70 o
  -2   3  39      886.56      913.18     29.58 o
   0   3  39      727.21      708.91     26.12 o
   2   3  39      352.77      361.24     24.08 o
   4   3  39       31.05       60.28     34.70 o
   6   3  39      251.50      336.60     34.21 o
  -5   4  39       22.58       51.03     26.16 o
  -3   4  39     1051.25     1190.00     55.62 o
  -1   4  39     2415.16     2338.35     43.43 o
   1   4  39     1603.33     1541.35     37.97 o
   3   4  39     1223.44     1146.33     64.58 o
   5   4  39      720.76      678.10     37.39 o
 -10   0  40      509.65      464.35     62.41 o
  -8   0  40     1073.10     1090.01    104.79 o
  -6   0  40     3392.66     3422.00     76.91 o
  -4   0  40     5230.80     5052.48     65.69 o
  -2   0  40     6435.93     6361.75     68.75 o
   0   0  40     4677.17     4817.03     57.57 o
   2   0  40       59.21      113.62     22.81 o
   4   0  40     3349.20     3332.92     72.52 o
   8   0  40      815.87      852.80     75.32 o
  -9   1  40       66.20       88.38     35.36 o
  -7   1  40        0.42       -4.77     22.63 o
  -5   1  40        0.16       24.18     28.09 o
  -3   1  40      603.88      525.86     17.83 o
  -1   1  40      656.85      650.44     17.67 o
   1   1  40      270.11      304.06     16.34 o
   3   1  40      598.64      505.67     29.90 o
   5   1  40      204.72      196.27     51.44 o
   7   1  40      420.88      320.51     40.89 o
  -8   2  40      937.32      839.29     52.93 o
  -6   2  40     1422.14     1371.52     42.70 o
  -4   2  40     1599.24     1565.71     33.85 o
  -2   2  40     4437.92     4434.04     62.22 o
   0   2  40     2649.89     2678.50     39.17 o
   2   2  40      968.52     1225.91     40.94 o
   4   2  40     2237.25     2167.36     64.41 o
   6   2  40       19.59      190.80    126.62 o
   8   2  40      212.82      371.51    135.73 o
  -7   3  40      165.10      172.66     30.52 o
  -5   3  40      344.13      355.76     26.39 o
  -3   3  40        5.62       -3.51     21.05 o
  -1   3  40      307.63      275.09     21.38 o
   1   3  40      211.92      208.38     21.25 o
   3   3  40      911.45      933.07     46.38 o
   5   3  40       21.75       36.23     26.56 o
  -6   4  40      395.57      369.96     33.33 o
  -4   4  40      236.12      226.35     27.60 o
  -2   4  40     1466.42     1417.74     40.13 o
   0   4  40      215.09      189.94     24.60 o
   2   4  40     1147.19     1249.49     46.89 o
   4   4  40       57.99       73.79     32.95 o
  -8   1  41      382.85     1231.05    369.50 o
  -6   1  41      525.12      527.55     27.53 o
  -4   1  41      825.30      866.29     25.84 o
  -2   1  41     6624.81     6435.75     51.49 o
   0   1  41      993.95     1045.49     23.31 o
   2   1  41    20296.90    19818.21    145.84 o
   4   1  41     7576.47     7746.66     93.47 o
   6   1  41     3376.29     3374.23    119.65 o
   8   1  41     2124.73     2029.15     72.98 o
  -9   2  41       24.67      -25.42     39.25 o
  -7   2  41      157.72      125.33     27.39 o
  -5   2  41      218.67      237.26     24.70 o
  -3   2  41     1451.74     1541.90     32.63 o
  -1   2  41     1375.75     1343.87     31.08 o
   1   2  41       22.72       68.49     20.94 o
   3   2  41        0.06      -42.10     29.87 o
   5   2  41      132.26      123.33     26.60 o
   7   2  41      125.45      360.23    175.68 o
  -6   3  41      283.90      347.56     30.14 o
  -4   3  41       80.18       35.87     21.68 o
  -2   3  41      992.25     1039.17     32.97 o
   0   3  41     1455.37     1516.91     34.90 o
   2   3  41     2425.26     2156.08     43.11 o
   4   3  41     3404.95     3363.63     72.03 o
   6   3  41      594.21      640.66     39.18 o
  -5   4  41      746.08      802.02     37.60 o
  -3   4  41     1462.94     1538.84     45.13 o
  -1   4  41      344.78      410.96     27.67 o
   1   4  41        2.95       23.58     22.49 o
   3   4  41       11.51       33.16     32.35 o
  -8   0  42      731.37      758.90     61.76 o
  -2   0  42     1156.65     1232.17     39.30 o
   0   0  42      860.02      973.15     30.15 o
   2   0  42       83.82       96.40     34.91 o
   4   0  42     1183.01     1241.48     58.47 o
   6   0  42     3360.14     3697.05    133.71 o
   8   0  42     1111.16     1033.96    151.96 o
  -9   1  42        1.63       36.71     34.54 o
  -7   1  42       27.14       -1.38     27.69 o
  -5   1  42      454.27      354.08     35.08 o
  -3   1  42       73.76       72.83     17.04 o
  -1   1  42     2179.73     2087.29     30.94 o
   1   1  42       54.73       57.77     16.59 o
   3   1  42      251.14      233.08     22.72 o
   5   1  42        2.27      -47.87     23.94 o
   7   1  42      287.85      252.36     41.50 o
  -8   2  42       90.72      135.62     36.23 o
  -6   2  42      422.17      414.36     28.23 o
  -4   2  42       70.47       52.72     19.71 o
   0   2  42      250.07      299.59     23.67 o
   2   2  42     1513.20     1658.38     37.34 o
   4   2  42     1012.94     1165.46     42.51 o
   6   2  42     1785.84     1676.48     81.67 o
  -7   3  42      518.75      385.07     34.15 o
  -5   3  42     1006.93      990.31     35.40 o
  -3   3  42      860.28      816.39     30.24 o
  -1   3  42     1625.86     1616.79     35.52 o
   1   3  42      165.29      197.86     23.24 o
   3   3  42      765.83      738.01     34.12 o
   5   3  42       37.27       71.27     28.28 o
  -4   4  42       17.12       30.72     25.96 o
  -2   4  42       63.51       86.00     26.19 o
   0   4  42      219.56      183.41     24.94 o
   2   4  42      587.84      649.92     34.37 o
   4   4  42      508.64      607.17     36.21 o
  -8   1  43     2450.85     2399.55     65.82 o
  -6   1  43     2644.56     2702.43     49.39 o
  -4   1  43      975.00     1045.97     32.32 o
  -2   1  43     2419.24     2558.94     35.20 o
   0   1  43      983.46      979.39     30.31 o
   6   1  43     1750.39     1771.93     55.48 o
   8   1  43     1354.88     1511.54     97.14 o
  -7   2  43       68.75       56.98     28.91 o
  -5   2  43      304.28      272.49     27.54 o
  -3   2  43      286.03      302.21     22.14 o
  -1   2  43     1736.59     1808.63     43.31 o
   1   2  43     1966.11     1842.83     55.93 o
   3   2  43     1887.22     1762.91     41.84 o
   5   2  43      220.48      201.85     29.35 o
   7   2  43     2561.17     2480.50     68.59 o
  -6   3  43      927.60      910.78     39.89 o
  -4   3  43      140.69      138.26     24.38 o
  -2   3  43     1487.84     1579.94     39.37 o
   0   3  43      781.51      804.43     31.59 o
   2   3  43        0.97       34.00     38.67 o
   4   3  43       62.98      114.31     27.53 o
   6   3  43      456.84      489.28     43.81 o
  -5   4  43        9.72      106.48     29.71 o
  -3   4  43      633.37      600.65     36.83 o
  -1   4  43     1797.93     1759.32     50.18 o
   1   4  43     1290.30     1248.80     39.61 o
   3   4  43      522.11      463.18     37.78 o
  -8   0  44      846.35      753.47     87.60 o
  -6   0  44     3688.83     3623.63    103.98 o
  -4   0  44     5748.98     5812.54    144.99 o
  -2   0  44     1735.10     1728.96     45.02 o
   0   0  44     5372.89     5700.20     77.03 o
   2   0  44      426.97      461.30     40.14 o
   4   0  44     5078.90     4821.08     99.60 o
   6   0  44     1213.34     1344.58     80.80 o
  -9   1  44       37.81       79.20     36.05 o
  -7   1  44        0.31      -10.17     30.22 o
  -5   1  44        3.98      -16.03     20.25 o
  -3   1  44      149.96      135.22     19.66 o
  -1   1  44       20.37       39.93     28.57 o
   1   1  44      297.42      268.24     22.30 o
   3   1  44      582.38      534.54     52.31 o
   5   1  44      151.56       81.16     29.84 o
   7   1  44      295.29      302.65     49.35 o
  -8   2  44      610.66      522.97     43.38 o
  -6   2  44     1000.37      957.86     38.39 o
  -4   2  44     1827.70     1835.67     40.27 o
  -2   2  44     3395.08     3451.78     51.92 o
   0   2  44     2441.48     2413.00     43.92 o
   2   2  44     1750.13     1795.03     38.85 o
   4   2  44     1168.16     1201.63     37.54 o
   6   2  44       82.14      272.76    163.20 o
  -7   3  44      172.23      158.42     33.69 o
  -5   3  44      341.78      302.34     29.87 o
  -3   3  44      155.49      146.00     26.75 o
  -1   3  44       95.06      119.45     23.66 o
   1   3  44      526.81      497.98     32.96 o
   3   3  44      432.45      486.95     32.00 o
   5   3  44      341.90      339.65     34.38 o
  -4   4  44       61.07       69.97     28.53 o
  -2   4  44     1391.89     1443.44     42.38 o
   0   4  44      177.75      109.61     26.81 o
   2   4  44      133.36      139.65     43.09 o
  -8   1  45       53.33      230.32    128.49 o
  -6   1  45      452.03      515.29     32.61 o
  -4   1  45     1718.34     1621.12     46.83 o
  -2   1  45     3612.93     3561.59     46.06 o
   0   1  45      590.46      633.48     25.99 o
   2   1  45     8762.18     8718.99    150.36 o
   4   1  45     5651.87     5624.91     87.67 o
   6   1  45     3446.86     3455.38    168.11 o
  -7   2  45       25.99       16.12     28.89 o
  -5   2  45     1643.19     1564.89     51.20 o
  -3   2  45      873.18      835.19     37.95 o
  -1   2  45     1388.92     1500.00     54.01 o
   1   2  45        6.31       17.30     71.57 o
   3   2  45      132.26      117.14     24.51 o
   5   2  45      211.98      175.07     32.44 o
   7   2  45      711.10      620.69     64.22 o
  -6   3  45        8.93       33.39     28.66 o
  -4   3  45      157.22      113.10     25.98 o
  -2   3  45      941.65      967.72     35.49 o
   0   3  45     1828.04     1918.03     44.49 o
   2   3  45     2931.12     2839.72     62.63 o
   4   3  45     1681.64     1661.65     46.68 o
  -3   4  45      145.88      157.73     31.02 o
  -1   4  45      373.90      453.91     32.91 o
   1   4  45      155.59      217.67     36.34 o
   3   4  45       75.76       87.50     30.79 o
  -8   0  46      409.61      389.63     58.22 o
  -4   0  46        1.81      118.46     54.14 o
  -2   0  46     5523.33     5547.30    167.95 o
   0   0  46       46.05      363.07    487.48 o
   2   0  46     1888.85     1848.53     64.47 o
   6   0  46     2621.45     2464.87     97.01 o
  -9   1  46       71.09       32.80     36.36 o
  -7   1  46        1.26      -31.71     30.48 o
  -5   1  46       24.23       28.99     22.25 o
  -3   1  46       50.43       37.48     19.99 o
  -1   1  46     1525.15     1499.31     37.04 o
   1   1  46      151.54      177.43     22.10 o
   3   1  46       56.31       94.70     53.02 o
   5   1  46       34.00       -9.75     40.04 o
   7   1  46      106.50       63.56     43.66 o
  -8   2  46      132.76      112.86     41.37 o
  -6   2  46      332.61      309.81     31.30 o
  -4   2  46       11.18       36.80     27.30 o
  -2   2  46      176.08      292.40     53.10 o
   0   2  46     1163.41     1170.18     36.64 o
   2   2  46     1414.22     1497.04     47.03 o
   4   2  46      674.97      722.10     36.26 o
   6   2  46     1395.01     1397.54    134.56 o
  -5   3  46       63.06       44.81     26.99 o
  -3   3  46      441.86      498.12     34.55 o
  -1   3  46     1407.71     1340.28     40.39 o
   1   3  46      315.41      355.94     29.11 o
   3   3  46      735.12      813.08     48.98 o
   5   3  46        1.87      -25.58     33.86 o
  -4   4  46       92.52       68.78     31.40 o
  -2   4  46       10.96       29.70     31.63 o
   0   4  46       31.17       14.78     27.29 o
   2   4  46      646.06      714.15     37.09 o
  -8   1  47     1279.69     1195.26     67.36 o
  -6   1  47     1968.69     1968.61     57.87 o
  -4   1  47     1023.09     1109.94     40.27 o
  -2   1  47     1608.92     1685.40     42.17 o
   0   1  47     2658.06     2720.64     44.01 o
   6   1  47     1634.26     1824.96    139.08 o
  -7   2  47        0.71       -2.67     30.84 o
  -5   2  47       66.06      106.80     26.43 o
  -3   2  47      129.46      118.15     24.66 o
  -1   2  47     1403.41     1313.53     52.27 o
   1   2  47     2199.87     2050.09     44.06 o
   3   2  47     1334.23     1343.19     40.69 o
   5   2  47       28.96        2.63     30.22 o
  -6   3  47      395.67      402.69     34.87 o
  -4   3  47      361.77      326.56     30.53 o
  -2   3  47     1261.69     1334.49     42.27 o
   0   3  47      287.74      272.35     28.23 o
   2   3  47       23.27       46.98     26.23 o
   4   3  47      317.17      400.37     35.17 o
  -3   4  47     1004.23     1103.44     62.44 o
  -1   4  47      767.59      675.93     42.93 o
   1   4  47      523.46      531.77     44.28 o
  -8   0  48     1389.64     1371.95    111.93 o
  -6   0  48     3644.59     3214.66    101.49 o
  -4   0  48     1319.42     1296.06    100.86 o
  -2   0  48     6151.89     6066.04    102.84 o
   0   0  48     1209.50     1211.27     55.02 o
   2   0  48     4097.36     4072.10     90.71 o
  -7   1  48        1.09      -22.64     31.83 o
  -5   1  48      136.37       87.89     26.33 o
  -3   1  48       82.89       67.95     21.60 o
  -1   1  48        3.50       40.83     34.29 o
   1   1  48      338.05      269.46     36.45 o
   3   1  48      525.78      463.54     62.49 o
   5   1  48      264.94      291.58     36.00 o
   7   1  48       54.56       42.44     43.93 o
  -6   2  48      929.05      879.99     42.32 o
  -4   2  48     1745.32     1683.67     45.30 o
  -2   2  48     2796.46     2870.66     55.77 o
   0   2  48      313.64      401.07     27.35 o
   2   2  48     1322.37     1310.23     48.79 o
   4   2  48      703.14      665.33     40.51 o
   6   2  48      186.30      258.68    128.27 o
  -5   3  48        0.35       34.23     28.57 o
  -3   3  48      104.14       50.17     29.16 o
  -1   3  48        5.43        9.90     29.85 o
   1   3  48      472.13      489.67     35.43 o
   3   3  48      167.57      165.01     30.62 o
  -2   4  48      479.21      457.34     40.46 o
   0   4  48     1013.35      996.21     64.62 o
  -8   1  49       30.42      105.26     37.68 o
  -6   1  49      179.77      222.24     35.45 o
  -4   1  49     1518.82     1424.51     45.55 o
  -2   1  49     2727.94     2720.99     52.27 o
   0   1  49     5939.50     6169.74    149.46 o
   2   1  49     4653.50     4798.48     85.85 o
   4   1  49     3903.25     3743.63    112.21 o
   6   1  49     3224.72     3228.18     96.80 o
  -7   2  49        6.43       25.55     54.54 o
  -5   2  49      512.26      456.46     36.95 o
  -3   2  49      439.59      432.43     31.63 o
  -1   2  49      928.75      951.78     47.43 o
   1   2  49        7.87       47.09     28.62 o
   3   2  49       87.69       91.10     39.24 o
   5   2  49        2.93      188.65    236.73 o
  -6   3  49       15.21       61.91     32.25 o
  -4   3  49       84.14       76.19     28.76 o
  -2   3  49     1336.95     1439.38     44.78 o
   0   3  49     1689.83     1628.39     44.62 o
   2   3  49     1628.37     1570.35     44.68 o
   4   3  49     1479.44     1624.53     57.82 o
  -1   4  49      303.43      260.10     32.83 o
  -8   0  50      686.85      662.80     64.70 o
  -6   0  50      305.45      398.22     55.83 o
  -4   0  50      458.73      443.35     52.28 o
   0   0  50       62.01       72.83     32.77 o
   2   0  50      719.79      826.16     51.61 o
   4   0  50      504.64     1903.32    254.14 o
  -7   1  50       70.33       20.54     32.98 o
  -5   1  50       10.59      -11.51     25.47 o
  -3   1  50       53.33       64.92     24.45 o
  -1   1  50     1164.35     1184.74     39.79 o
   1   1  50       10.64       38.70     52.75 o
   3   1  50       93.78       10.04     30.52 o
   5   1  50      503.86      430.15     63.63 o
  -6   2  50      189.47      246.29     34.75 o
  -4   2  50        6.90       34.41     26.67 o
  -2   2  50      250.06      308.22     76.08 o
   0   2  50      171.80      263.20     34.19 o
   2   2  50     1105.26     1116.47     58.48 o
   4   2  50      489.46      496.91     38.03 o
  -5   3  50      412.52      424.70     35.20 o
  -3   3  50       53.70       40.50     26.70 o
  -1   3  50     1170.63     1189.90     42.95 o
   1   3  50      889.63      996.22     45.61 o
   3   3  50      150.60      174.04     37.23 o
  -8   1  51      533.67      483.98     54.83 o
  -6   1  51     1407.02     1400.97     55.63 o
  -4   1  51     1424.72     1420.89     44.82 o
  -2   1  51      660.58      780.91    167.93 o
   0   1  51      271.18      455.94    161.36 o
   4   1  51        8.74     2034.06    395.11 o
   6   1  51      841.06      964.18     74.77 o
  -7   2  51       39.62       57.53     40.02 o
  -5   2  51      126.26      130.07     29.55 o
  -3   2  51      173.28      135.74     26.79 o
  -1   2  51      756.62      747.30     45.36 o
   1   2  51     1363.37     1274.84     43.69 o
   3   2  51      818.46      824.79     51.30 o
   5   2  51     1717.42     1780.97     60.35 o
  -4   3  51      107.27       76.46     31.31 o
  -2   3  51     1163.57     1302.36     44.64 o
   0   3  51      101.82      130.70     30.90 o
   2   3  51      373.77      452.41     34.80 o
  -8   0  52      603.76      533.90     65.28 o
  -6   0  52     1695.55     1769.61    131.75 o
  -4   0  52     1475.87     1382.41     75.11 o
  -2   0  52     4511.39     4308.84    110.74 o
   0   0  52      258.34      224.72     39.46 o
   2   0  52     3222.69     3352.09    100.74 o
   4   0  52     1782.43     1718.55    186.67 o
   6   0  52      543.41      690.23    155.48 o
  -7   1  52       37.78      -17.16     33.96 o
  -5   1  52      190.84      102.54     32.19 o
  -3   1  52       75.17       95.50     34.81 o
  -1   1  52      120.46      130.03     29.09 o
   1   1  52      699.85      681.79     66.77 o
   3   1  52       45.58       40.80     32.44 o
   5   1  52      168.75      120.66     46.08 o
  -6   2  52      804.67      743.97     56.95 o
  -4   2  52     1326.04     1255.93     44.98 o
  -2   2  52     2448.36     2471.53     54.34 o
   0   2  52      647.63      656.54     37.45 o
   2   2  52      980.39      954.26     65.08 o
   4   2  52      380.18      436.26     57.76 o
  -5   3  52      284.78      253.77     35.58 o
  -3   3  52       66.40      100.04     29.58 o
  -1   3  52       17.62       86.98     35.73 o
   1   3  52       99.55       97.93     29.31 o
   3   3  52      788.58      834.08     44.49 o
  -6   1  53      124.10      226.81    113.30 o
  -4   1  53      445.48      443.63     41.89 o
  -2   1  53     2814.50     2941.10     61.70 o
   0   1  53     2058.16     1969.37     59.30 o
   2   1  53     5244.62     5117.94    108.67 o
   4   1  53     1989.32     1904.94     77.65 o
  -5   2  53      213.93      229.23     34.34 o
  -3   2  53      149.30      131.61     29.23 o
  -1   2  53      379.09      401.44     35.96 o
   1   2  53        7.32       46.16     54.41 o
   3   2  53        3.71      -15.39     29.73 o
  -4   3  53      754.77      678.04     41.02 o
  -2   3  53      740.13      702.54     40.91 o
   0   3  53     1051.81     1145.21     60.84 o
   2   3  53     1698.70     1775.56     57.00 o
  -6   0  54      174.43      205.57    136.70 o
  -4   0  54      186.16      318.90    190.66 o
  -2   0  54      599.15      743.83     70.67 o
   0   0  54      145.58     1110.32    290.84 o
   2   0  54      920.27     1072.53     70.28 o
   4   0  54      839.63      890.25     83.67 o
  -7   1  54        0.43        1.27     34.48 o
  -5   1  54       15.48      -27.84     30.91 o
  -3   1  54      402.58      330.89     48.66 o
  -1   1  54       14.69      -17.41     27.87 o
   1   1  54      159.89       96.20     31.11 o
   3   1  54       22.16       11.19     37.07 o
   5   1  54       77.24       35.62     45.88 o
  -6   2  54       73.17      120.55     38.29 o
  -4   2  54        9.67       30.49     43.76 o
  -2   2  54      563.19      596.95     58.40 o
   0   2  54      370.43      452.16     66.06 o
   2   2  54      415.85      413.58     39.03 o
   4   2  54      817.67      921.85     47.74 o
  -3   3  54      342.35      312.52     36.11 o
  -1   3  54      472.86      499.07     59.95 o
   1   3  54      500.24      508.15     40.72 o
  -6   1  55     1063.75      943.43     49.57 o
  -4   1  55      657.14      655.07     40.45 o
  -2   1  55     3859.93     4023.07     63.71 o
   4   1  55      197.17      448.58    261.91 o
  -5   2  55      290.21      282.93     35.94 o
  -3   2  55      117.72       89.23     32.38 o
  -1   2  55      518.99      535.73     65.08 o
   1   2  55      716.00      692.69     68.33 o
   3   2  55      103.55      103.97     39.99 o
  -2   3  55      241.56      234.74     41.48 o
   0   3  55        3.61       19.78     76.58 o
  -6   0  56      720.18      644.27     89.24 o
  -4   0  56      994.05      867.30     66.91 o
  -2   0  56      903.24      867.60    101.12 o
   0   0  56     1355.03     1304.46    100.59 o
   2   0  56     2287.50     2301.25    122.28 o
   4   0  56      640.50      762.80    207.78 o
  -5   1  56        1.60       32.94     32.06 o
  -3   1  56       18.16       12.11     28.35 o
  -1   1  56        5.36      -52.62     27.91 o
   1   1  56       69.68       19.27     32.65 o
   3   1  56       62.25       17.83     38.36 o
  -4   2  56      545.87      506.96     39.30 o
  -2   2  56      805.02      872.25     43.56 o
   0   2  56      963.85      799.19     92.29 o
   2   2  56      225.77      283.99    133.27 o
  -1   3  56       11.05       21.89     33.55 o
   1   3  56      118.85      126.63     38.80 o
  -6   1  57       40.02      169.50     71.19 o
  -4   1  57      576.04      542.88     39.70 o
  -2   1  57     4300.21     4467.59     87.39 o
   0   1  57     2263.33     2164.80     57.07 o
   4   1  57     1242.89     1155.17     91.08 o
  -5   2  57      568.54      493.16     63.84 o
  -3   2  57       67.11      137.47     71.48 o
  -1   2  57      236.83      258.87     45.21 o
   1   2  57        8.08       38.57     33.07 o
   3   2  57      109.23      430.24    369.83 o
  -6   0  58       86.29      120.15     69.02 o
  -4   0  58       10.19      142.93    129.37 o
   0   0  58      504.28      538.35     59.04 o
   2   0  58     1413.04     1434.61    125.35 o
   4   0  58     1000.66     1190.80    149.17 o
  -5   1  58      105.10       83.10     34.53 o
  -3   1  58      150.01      136.67     33.76 o
  -1   1  58        2.10      -27.92     37.53 o
   1   1  58       40.70      -31.52     36.63 o
   3   1  58       10.91      170.95    128.57 o
  -4   2  58      148.41      136.78     63.03 o
  -2   2  58       31.73       16.56     31.80 o
   0   2  58       46.25       84.46     37.16 o
   2   2  58     1251.11     1270.71     83.39 o
  -4   1  59      470.61      438.85     50.00 o
  -2   1  59     1028.44     1170.21     68.92 o
   0   1  59       20.29     1373.72    347.55 o
  -3   2  59      938.62      876.45     62.48 o
  -1   2  59       10.65      -56.67     30.51 o
   1   2  59      324.32      248.03     39.85 o
  -4   0  60      887.39      827.59     99.54 o
  -2   0  60     2301.10     2298.20     92.51 o
   0   0  60     1689.67     1813.10     87.03 o
   2   0  60     1616.25     1721.10    110.87 o
  -5   1  60       15.09       40.50     38.90 o
  -3   1  60       24.66       10.40     32.21 o
  -1   1  60       21.85       22.48     34.57 o
   1   1  60        4.73      -29.82     37.75 o
   3   1  60      429.44      456.77     66.69 o
  -2   2  60     1131.02     1063.66     48.72 o
   0   2  60      254.99      185.99     41.49 o
  -4   1  61      205.53      179.92     52.05 o
  -2   1  61     1946.20     2095.75     75.59 o
   0   1  61     2370.72     2252.22    133.11 o
   2   1  61     1912.09     1747.46    401.84 o
  -1   2  61        3.05      -12.70     32.21 o
  -4   0  62      142.63      147.35     51.50 o
   0   0  62      682.00      835.31     88.71 o
   2   0  62     1454.03     1474.09     88.64 o
  -3   1  62        3.93        6.56     32.79 o
  -1   1  62        2.48      -44.15     41.11 o
   1   1  62      119.83       58.80     41.07 o
  -2   1  63      665.74      681.21     51.35 o
   0   1  63        0.83      453.03    301.02 o
  -2   0  64     1938.93     2061.08     95.30 o
   0   0  64     1407.62     1531.07    141.26 o
  -1   1  64        9.41      -26.19     39.39 o
 
